# Supplementary material for: RNA-seq identifies Amd1 as a regulator of hepatocyte proliferation via Skp2 during liver development and hepatocellular carcinoma progression in zebrafish
Source: Genes Dis. 2024 Dec 11;12(5):101486. doi: 10.1016/j.gendis.2024.101486 (PMC12142500; doi:10.1016/j.gendis.2024.101486)
Supplement: Multimedia component 2 [file mmc2.xlsx]

## Sheet: Sheet1
Day3 hepatocytes vs day3 nonhepatocytes
Gene	GeneName	FoldChange	Log2FoldChange	pval	padj	Up/Down	Significant
ENSDARG00000046142	si:ch211-170d8.5	5645.52	12.4629	5.97e-17	4.47e-15	up	yes
ENSDARG00000070960	si:ch211-288g17.4	5293.02	12.3699	3.47e-16	2.33e-14	up	yes
ENSDARG00000075827	f7i	4957.25	12.2753	1.23e-16	8.7e-15	up	yes
ENSDARG00000041569	ces2	4446.1	12.1183	1.84e-16	1.26e-14	up	yes
ENSDARG00000037144	cpb2	4206.73	12.0385	1.09e-15	6.74e-14	up	yes
ENSDARG00000056314	a2ml	4067.73	11.99	1.17e-13	5.42e-12	up	yes
ENSDARG00000045089	si:ch211-270n8.1	3089.54	11.5932	2.92e-13	1.31e-11	up	yes
ENSDARG00000042780	apoba	2794.21	11.4482	1.21e-12	4.99e-11	up	yes
ENSDARG00000016319	c9	2737.98	11.4189	2.86e-14	1.46e-12	up	yes
ENSDARG00000062077	acsbg1	2716.46	11.4075	1.47e-12	5.94e-11	up	yes
ENSDARG00000070078	abcb11b	2693.38	11.3952	7.6e-14	3.63e-12	up	yes
ENSDARG00000070394	uroc1	2331.71	11.1872	1.71e-13	7.83e-12	up	yes
ENSDARG00000093521	b3gnt3.3	2315.87	11.1773	6.36e-13	2.73e-11	up	yes
ENSDARG00000093068	c3b.1	1756.01	10.7781	3.2e-12	1.22e-10	up	yes
ENSDARG00000019492	shbg	1638.84	10.6785	5.86e-24	7.18e-22	up	yes
ENSDARG00000102722	itih3b	1424.38	10.4761	1.8e-11	6.21e-10	up	yes
ENSDARG00000098408	stbd1	1321.39	10.3678	2.23e-09	5.42e-08	up	yes
ENSDARG00000117707	CABZ01072532.1	1193.38	10.2208	5.15e-10	1.4e-08	up	yes
ENSDARG00000001818	c3b.2	1149.51	10.1668	5.41e-10	1.46e-08	up	yes
ENSDARG00000089310	gc	1114.98	10.1228	8.18e-11	2.5e-09	up	yes
ENSDARG00000053620	ebi3	1075.33	10.0706	1.48e-08	3.06e-07	up	yes
ENSDARG00000013266	colec11	1030.79	10.0095	4.29e-08	8.18e-07	up	yes
ENSDARG00000105265	zgc:171534	960.624	9.90783	6.91e-18	5.64e-16	up	yes
ENSDARG00000039108	trim35-9	882.196	9.78496	1.41e-08	2.93e-07	up	yes
ENSDARG00000055240	xdh	881.587	9.78396	9.32e-11	2.81e-09	up	yes
ENSDARG00000028725	adra1aa	858.158	9.7451	1.12e-07	1.96e-06	up	yes
ENSDARG00000091912	si:ch211-15j1.5	834.264	9.70436	2.18e-08	4.37e-07	up	yes
ENSDARG00000100612	si:ch211-163c2.1	829.268	9.69569	3.16e-09	7.4e-08	up	yes
ENSDARG00000096523	si:ch73-94k4.5	815.96	9.67236	5.05e-09	1.14e-07	up	yes
ENSDARG00000086569	zgc:172051	811.508	9.66446	1.48e-08	3.07e-07	up	yes
ENSDARG00000078246	si:ch211-114l13.4	737.355	9.52622	1.11e-08	2.36e-07	up	yes
ENSDARG00000099821	tymp	693.952	9.43869	1.98e-08	4.01e-07	up	yes
ENSDARG00000062998	pglyrp2	686.734	9.42361	1.8e-08	3.67e-07	up	yes
ENSDARG00000102215	si:ch211-227e10.6	665.215	9.37768	1.35e-09	3.42e-08	up	yes
ENSDARG00000010097	f9a	645.239	9.33369	3.42e-08	6.61e-07	up	yes
ENSDARG00000053476	lipca	536.068	9.06627	6.5e-06	7.47e-05	up	yes
ENSDARG00000100341	si:ch211-196h24.2	534.772	9.06278	3.52e-09	8.18e-08	up	yes
ENSDARG00000078254	ftr14l	529.631	9.04884	1.35e-06	1.84e-05	up	yes
ENSDARG00000113708	RF00001	506.665	8.98489	1.83e-06	2.4e-05	up	yes
ENSDARG00000052207	c3a.3	489.123	8.93405	3.12e-07	4.93e-06	up	yes
ENSDARG00000099200	zgc:123103	479.784	8.90624	0.00140275	0.00801003	up	yes
ENSDARG00000117504	CABZ01072084.1	447.687	8.80635	1.49e-06	2.01e-05	up	yes
ENSDARG00000099725	FP236161.1	434.717	8.76393	7.72e-07	1.11e-05	up	yes
ENSDARG00000096545	si:ch211-191a16.5	431.418	8.75294	8.36e-12	2.98e-10	up	yes
ENSDARG00000105528	si:dkey-86l18.10	429.987	8.74815	1.39e-05	0.000147083	up	yes
ENSDARG00000042726	grb7	427.052	8.73827	7.15e-08	1.3e-06	up	yes
ENSDARG00000093774	rbp2b	426.83	8.73752	1.29e-51	9.03e-49	up	yes
ENSDARG00000079544	si:ch1073-464p5.5	420.4	8.71562	1.75e-05	0.000180004	up	yes
ENSDARG00000095274	si:ch211-278p9.2	393.029	8.61849	5.11e-05	0.000458088	up	yes
ENSDARG00000022668	grapb	391.864	8.61421	9.15e-06	0.000101948	up	yes
ENSDARG00000093780	BX548078.1	389.413	8.60516	1.97e-06	2.57e-05	up	yes
ENSDARG00000079901	si:ch73-15n24.1	380.03	8.56997	4.05e-06	4.88e-05	up	yes
ENSDARG00000117258	FP236157.4	375.85	8.55401	2.39e-06	3.04e-05	up	yes
ENSDARG00000094415	si:ch211-264e16.2	366.666	8.51832	0.000597461	0.00389404	up	yes
ENSDARG00000091996	tcnbb	358.148	8.48441	1.31e-30	2.88e-28	up	yes
ENSDARG00000089961	si:cabz01007807.1	340.629	8.41206	5.36e-06	6.26e-05	up	yes
ENSDARG00000069375	zgc:162608	333.789	8.38279	0.000212658	0.00159987	up	yes
ENSDARG00000007024	uox	332.829	8.37864	2.06e-161	4.33e-157	up	yes
ENSDARG00000097956	CR391915.1	330.542	8.36869	6.07e-06	7.01e-05	up	yes
ENSDARG00000078918	comtd1	328.029	8.35768	0.000362182	0.00252461	up	yes
ENSDARG00000076448	serpinf2a	325.459	8.34633	3.03e-18	2.55e-16	up	yes
ENSDARG00000095434	si:ch211-217k17.8	302.423	8.24042	6.74e-05	0.000587924	up	yes
ENSDARG00000094418	si:dkey-27p18.7	298.937	8.2237	2.07e-05	0.000208529	up	yes
ENSDARG00000105731	CR788316.1	294.348	8.20138	4.88e-09	1.11e-07	up	yes
ENSDARG00000105104	si:dkey-223p19.1	290.362	8.18171	1.81e-05	0.000185478	up	yes
ENSDARG00000096542	BX649533.1	290.245	8.18113	0.000123583	0.00100551	up	yes
ENSDARG00000007988	masp2	283.442	8.14691	3.13e-05	0.000298573	up	yes
ENSDARG00000109561	CABZ01027551.1	278.697	8.12255	4.66e-07	7.05e-06	up	yes
ENSDARG00000096412	si:ch211-15j1.7	275.197	8.10432	4.95e-05	0.000445709	up	yes
ENSDARG00000045016	npffl	274.979	8.10318	2.35e-05	0.00023318	up	yes
ENSDARG00000102368	trim35-23	266.553	8.05828	2.52e-05	0.000247699	up	yes
ENSDARG00000096761	CT573006.1	262.746	8.03753	2.75e-05	0.000266908	up	yes
ENSDARG00000116915	si:ch211-133h13.1	259.936	8.02201	8.41e-12	3e-10	up	yes
ENSDARG00000087143	serpina7	249.633	7.96366	0.000102533	0.000854275	up	yes
ENSDARG00000101071	si:dkeyp-80d11.14	248.69	7.95821	3.9e-05	0.000360933	up	yes
ENSDARG00000076388	zgc:194686	242.248	7.92034	4.68e-05	0.000423852	up	yes
ENSDARG00000075016	apobb.2	237.996	7.89479	0.000245041	0.00180419	up	yes
ENSDARG00000038199	cdab	235.141	7.87738	3.06e-25	4.16e-23	up	yes
ENSDARG00000076230	atp10b	233.107	7.86485	2.97e-56	3.29e-53	up	yes
ENSDARG00000076534	si:ch211-14a17.10	233.093	7.86476	2.53e-06	3.2e-05	up	yes
ENSDARG00000069292	acot16	231.677	7.85597	2.86e-06	3.58e-05	up	yes
ENSDARG00000038666	igfbp1b	221.895	7.79373	8.69e-05	0.000738903	up	yes
ENSDARG00000028098	fut9d	221.152	7.7889	2.3e-08	4.59e-07	up	yes
ENSDARG00000092361	si:dkey-79f11.7	220.425	7.78414	0.000107549	0.000892644	up	yes
ENSDARG00000038439	fabp10a	216.538	7.75847	2.16e-78	6.51e-75	up	yes
ENSDARG00000003203	rhcga	216.36	7.75729	4.74e-55	4.76e-52	up	yes
ENSDARG00000116430	si:ch73-329n5.2	209.987	7.71416	2.47e-10	6.96e-09	up	yes
ENSDARG00000093822	si:dkey-259j3.5	203.647	7.66992	4.12e-06	4.95e-05	up	yes
ENSDARG00000015866	apoa2	203.016	7.66545	8e-64	1.69e-60	up	yes
ENSDARG00000099046	si:ch211-227p7.5	197.799	7.62789	0.000366374	0.00254485	up	yes
ENSDARG00000097504	CR626907.3	195.468	7.61079	7.25e-15	3.96e-13	up	yes
ENSDARG00000053973	fetub	194.098	7.60064	6.7e-38	2.28e-35	up	yes
ENSDARG00000078093	zgc:172065	177.322	7.47023	1.01e-05	0.000111043	up	yes
ENSDARG00000077874	vwa10.1	176.207	7.46113	1.2e-16	8.55e-15	up	yes
ENSDARG00000093198	c3a.4	175.598	7.45614	0.00060841	0.00395805	up	yes
ENSDARG00000070041	zgc:153920	172.137	7.42742	6.31e-09	1.41e-07	up	yes
ENSDARG00000078387	si:dkey-92i15.4	171.884	7.42529	1.35e-13	6.22e-12	up	yes
ENSDARG00000088589	ponzr3	169.664	7.40653	1.54e-21	1.59e-19	up	yes
ENSDARG00000007576	crybb1l1	168.155	7.39364	0.000381442	0.00263272	up	yes
ENSDARG00000017444	hal	164.314	7.36031	4.89e-61	7.36e-58	up	yes
ENSDARG00000100387	si:dkey-78o7.3	162.376	7.34319	0.00044367	0.00300222	up	yes
ENSDARG00000114464	RF00001	162.285	7.34239	3.1e-12	1.19e-10	up	yes
ENSDARG00000092551	si:dkey-56e3.2	161.185	7.33258	8.42e-15	4.56e-13	up	yes
ENSDARG00000054319	oxct1b	152.566	7.25329	5.84e-87	4.1e-83	up	yes
ENSDARG00000018478	agxtb	150.775	7.23625	4.55e-05	0.00041392	up	yes
ENSDARG00000018351	hpda	150.639	7.23495	8.92e-23	1.02e-20	up	yes
ENSDARG00000004296	ambp	149.841	7.22729	1.59e-30	3.42e-28	up	yes
ENSDARG00000014373	ddx4	148.556	7.21486	5.83e-05	0.000515137	up	yes
ENSDARG00000002259	ca15c	148.526	7.21457	3.77e-15	2.12e-13	up	yes
ENSDARG00000117403	FO904966.2	148.486	7.21419	0.00143593	0.00816625	up	yes
ENSDARG00000117722	BX005043.2	148.168	7.21109	0.00120946	0.00707114	up	yes
ENSDARG00000097826	si:dkey-239b22.2	147.84	7.2079	2.75e-28	5.12e-26	up	yes
ENSDARG00000045516	itih2	145.853	7.18837	1.12e-70	2.63e-67	up	yes
ENSDARG00000094782	si:ch211-196h16.4	144.505	7.17498	0.000132478	0.00106561	up	yes
ENSDARG00000091561	si:dkey-156k2.4	142.893	7.15879	4.87e-11	1.55e-09	up	yes
ENSDARG00000099678	BX569789.1	142.429	7.15409	2.81e-08	5.51e-07	up	yes
ENSDARG00000077481	si:dkey-76k16.6	138.578	7.11455	0.00174378	0.00958078	up	yes
ENSDARG00000004953	mxb	136.108	7.0886	0.00123709	0.00721065	up	yes
ENSDARG00000101230	CR790382.2	134.259	7.06887	0.0011419	0.00673594	up	yes
ENSDARG00000075403	gpha2	130.984	7.03324	0.00156478	0.00875721	up	yes
ENSDARG00000070272	casp8l2	127.831	6.99809	0.00146283	0.00828349	up	yes
ENSDARG00000102360	si:ch211-11p18.6	124.668	6.96195	0.00160035	0.00891363	up	yes
ENSDARG00000099633	sec14l7	123.935	6.95344	2.69e-43	1.15e-40	up	yes
ENSDARG00000096796	CR751608.1	122.709	6.9391	0.00180817	0.00987787	up	yes
ENSDARG00000101324	apoa1b	119.625	6.90238	3.12e-53	2.86e-50	up	yes
ENSDARG00000086159	si:ch73-206d17.1	113.119	6.8217	6.97e-09	1.54e-07	up	yes
ENSDARG00000117671	BX663525.2	107.584	6.74932	0.000165998	0.00128984	up	yes
ENSDARG00000100406	zgc:112265	102.855	6.68446	1.64e-75	4.32e-72	up	yes
ENSDARG00000087597	si:dkey-51d8.3	102.599	6.68088	2.89e-22	3.16e-20	up	yes
ENSDARG00000097080	si:ch73-181m17.1	102.212	6.67542	0.000223113	0.00166899	up	yes
ENSDARG00000102456	cfhl4	102.077	6.67352	3.46e-05	0.000325889	up	yes
ENSDARG00000087359	c3a.2	99.3373	6.63426	3.11e-11	1.03e-09	up	yes
ENSDARG00000105341	si:dkey-9l20.3	99.2011	6.63228	1.54e-41	6e-39	up	yes
ENSDARG00000055036	itih3a	98.5115	6.62222	1.74e-06	2.29e-05	up	yes
ENSDARG00000102364	si:dkey-202l22.6	98.2329	6.61813	2.88e-56	3.29e-53	up	yes
ENSDARG00000095275	si:dkey-269p2.1	97.4478	6.60656	7.4e-05	0.00063925	up	yes
ENSDARG00000045299	vmo1b	96.7375	6.596	1.27e-21	1.32e-19	up	yes
ENSDARG00000090850	serpina1l	93.2592	6.54317	1.26e-20	1.25e-18	up	yes
ENSDARG00000069559	muc13a	88.4199	6.4663	1.59e-05	0.000165455	up	yes
ENSDARG00000103324	si:ch211-127b6.2	88.0211	6.45978	1.96e-08	3.97e-07	up	yes
ENSDARG00000102303	trim35-21	86.53	6.43513	0.000121741	0.00099168	up	yes
ENSDARG00000117450	FO834828.2	85.7478	6.42203	8.61e-29	1.66e-26	up	yes
ENSDARG00000078832	si:dkey-73p2.3	85.5025	6.41789	2.06e-07	3.38e-06	up	yes
ENSDARG00000031588	si:dkey-239b22.1	85.4119	6.41637	1.84e-25	2.58e-23	up	yes
ENSDARG00000020741	fga	85.373	6.41571	1.4e-16	9.81e-15	up	yes
ENSDARG00000100190	si:ch211-188p14.4	84.1639	6.39513	5.56e-08	1.04e-06	up	yes
ENSDARG00000017799	tgm1	83.3287	6.38074	2.16e-22	2.38e-20	up	yes
ENSDARG00000076146	zgc:172075	82.0707	6.3588	2.02e-11	6.88e-10	up	yes
ENSDARG00000074069	zgc:171452	81.6749	6.35182	0.000958217	0.00581695	up	yes
ENSDARG00000102638	si:rp71-7l19.2	81.0595	6.34091	0.000674898	0.00432119	up	yes
ENSDARG00000076838	apom	81.0112	6.34005	4.21e-47	2.22e-44	up	yes
ENSDARG00000102018	bty	80.6093	6.33288	6.15e-14	2.98e-12	up	yes
ENSDARG00000008969	fgb	79.1483	6.30649	5.65e-17	4.26e-15	up	yes
ENSDARG00000114516	CABZ01021592.1	78.6391	6.29718	3.61e-06	4.4e-05	up	yes
ENSDARG00000117216	LO017718.1	77.4893	6.27592	4.17e-24	5.23e-22	up	yes
ENSDARG00000099902	il17rc	76.298	6.25357	9.12e-33	2.29e-30	up	yes
ENSDARG00000037527	si:rp71-17i16.5	76.171	6.25117	0.000132471	0.00106561	up	yes
ENSDARG00000087440	ponzr4	75.9836	6.24762	5.31e-21	5.33e-19	up	yes
ENSDARG00000036041	f2	75.9449	6.24688	1.45e-51	9.83e-49	up	yes
ENSDARG00000114935	si:dkeyp-53e4.4	75.6756	6.24176	0.0013109	0.00756549	up	yes
ENSDARG00000100386	si:dkey-61p9.9	75.1318	6.23135	1.79e-05	0.000183575	up	yes
ENSDARG00000100311	si:dkey-165e24.1	74.3626	6.21651	2.76e-49	1.71e-46	up	yes
ENSDARG00000039381	ch25hl1.1	74.3018	6.21532	4.7e-13	2.05e-11	up	yes
ENSDARG00000079456	si:ch211-149a19.3	73.6387	6.20239	3.3e-55	3.48e-52	up	yes
ENSDARG00000076043	si:dkeyp-73d8.9	72.5265	6.18044	3.94e-07	6.05e-06	up	yes
ENSDARG00000059026	zgc:123217	72.4126	6.17817	7e-34	1.89e-31	up	yes
ENSDARG00000081779	dre-mir-203a	71.5475	6.16083	4.71e-06	5.59e-05	up	yes
ENSDARG00000116445	CABZ01046954.1	71.0796	6.15136	2.39e-05	0.000236231	up	yes
ENSDARG00000105494	si:ch211-113d11.8	71.0015	6.14978	1.46e-11	5.1e-10	up	yes
ENSDARG00000110404	AL954848.1	69.642	6.12189	1.8e-08	3.67e-07	up	yes
ENSDARG00000117485	FO681323.1	68.954	6.10756	5.79e-45	2.71e-42	up	yes
ENSDARG00000094297	si:dkey-222h21.2	68.219	6.0921	4.75e-13	2.07e-11	up	yes
ENSDARG00000086056	plekhg6	67.2663	6.07181	8.74e-06	9.78e-05	up	yes
ENSDARG00000093304	si:dkey-221j11.3	66.9063	6.06407	9.87e-48	5.77e-45	up	yes
ENSDARG00000075854	cx34.4	66.8474	6.0628	4.87e-07	7.34e-06	up	yes
ENSDARG00000090943	CABZ01033205.1	65.0425	6.02331	4.78e-05	0.000431684	up	yes
ENSDARG00000043482	b3gnt3.1	64.8788	6.01967	1.43e-41	5.7e-39	up	yes
ENSDARG00000029569	snapc1a	64.751	6.01683	1.09e-07	1.92e-06	up	yes
ENSDARG00000088911	cbln17	64.4473	6.01005	0.000335586	0.00236548	up	yes
ENSDARG00000035257	akr1a1a	64.1299	6.00292	1.75e-06	2.31e-05	up	yes
ENSDARG00000062221	arap1a	63.6484	5.99205	5.48e-22	5.83e-20	up	yes
ENSDARG00000034095	si:dkey-59l11.10	63.6372	5.9918	0.00176056	0.00966291	up	yes
ENSDARG00000105119	si:ch211-258f1.3	62.1833	5.95845	1.5e-15	9.03e-14	up	yes
ENSDARG00000103755	si:dkeyp-4c4.1	60.9704	5.93004	3.14e-57	4.2e-54	up	yes
ENSDARG00000101388	si:ch211-171l17.14	60.599	5.92122	1.39e-06	1.89e-05	up	yes
ENSDARG00000097571	si:dkey-114l24.2	60.0507	5.90811	0.000114391	0.000940531	up	yes
ENSDARG00000092604	si:ch211-15j1.4	59.8919	5.90429	0.000118034	0.000964465	up	yes
ENSDARG00000055388	vtna	59.8002	5.90208	3.82e-31	8.74e-29	up	yes
ENSDARG00000104502	si:ch211-266c8.1	59.1856	5.88717	4.79e-15	2.68e-13	up	yes
ENSDARG00000104026	si:dkeyp-35e5.5	58.1762	5.86236	2.69e-27	4.61e-25	up	yes
ENSDARG00000056535	pla2g4f.1	57.9595	5.85697	4.81e-42	1.95e-39	up	yes
ENSDARG00000019365	krt99	57.8471	5.85417	3.43e-07	5.38e-06	up	yes
ENSDARG00000092521	jac1	57.5667	5.84716	1.28e-13	5.91e-12	up	yes
ENSDARG00000109749	si:ch211-162i8.7	57.1864	5.8376	2.33e-31	5.45e-29	up	yes
ENSDARG00000110290	BX005380.1	56.9017	5.8304	4.93e-10	1.34e-08	up	yes
ENSDARG00000029493	f9b	56.4959	5.82007	2.86e-07	4.55e-06	up	yes
ENSDARG00000117474	CABZ01048956.1	55.1836	5.78617	6.48e-08	1.19e-06	up	yes
ENSDARG00000002197	pygl	54.9638	5.78041	1.35e-97	1.42e-93	up	yes
ENSDARG00000101906	zgc:113442	54.9578	5.78025	3.39e-57	4.2e-54	up	yes
ENSDARG00000094281	si:ch73-196i15.3	54.9155	5.77914	5.83e-28	1.06e-25	up	yes
ENSDARG00000117001	CABZ01086812.1	54.1478	5.75883	9.74e-11	2.92e-09	up	yes
ENSDARG00000104258	FO681314.1	53.915	5.75261	9.3e-07	1.31e-05	up	yes
ENSDARG00000055514	icn2	53.5115	5.74178	8.88e-64	1.7e-60	up	yes
ENSDARG00000102580	CU571310.1	53.4541	5.74023	0.00159609	0.00889462	up	yes
ENSDARG00000087532	si:ch211-278p9.1	53.4329	5.73966	1.9e-22	2.13e-20	up	yes
ENSDARG00000090392	si:dkey-71l4.2	52.6872	5.71938	8.55e-05	0.000729505	up	yes
ENSDARG00000112648	si:dkeyp-82b4.2	52.1935	5.7058	2.37e-34	6.57e-32	up	yes
ENSDARG00000078072	si:ch211-232i5.1	51.8654	5.6967	1.9e-25	2.65e-23	up	yes
ENSDARG00000091116	pkhd1l1	51.7542	5.6936	2.52e-49	1.61e-46	up	yes
ENSDARG00000092480	vegfbb	51.4874	5.68615	0.000239838	0.0017727	up	yes
ENSDARG00000098928	si:ch211-196h24.1	50.6699	5.66306	0.000105511	0.000877105	up	yes
ENSDARG00000098363	BX901957.1	50.4492	5.65676	3.3e-27	5.51e-25	up	yes
ENSDARG00000078234	nlrc7	50.3344	5.65347	0.000286693	0.00206186	up	yes
ENSDARG00000093936	si:dkeyp-1h4.6	50.3187	5.65302	0.000280163	0.00201834	up	yes
ENSDARG00000091015	CR381544.2	49.9867	5.64347	3.39e-05	0.000320198	up	yes
ENSDARG00000088539	ponzr2	49.5636	5.63121	1.18e-37	3.82e-35	up	yes
ENSDARG00000092948	gna15.3	48.9071	5.61197	3.48e-14	1.74e-12	up	yes
ENSDARG00000098837	tgm5l	48.8066	5.609	2.74e-05	0.000266616	up	yes
ENSDARG00000059056	ft1	48.0897	5.58766	2.38e-05	0.000236152	up	yes
ENSDARG00000097807	BX530017.2	48.0038	5.58508	1.69e-08	3.47e-07	up	yes
ENSDARG00000037281	fgg	47.8839	5.58147	5.13e-21	5.17e-19	up	yes
ENSDARG00000117818	CR926130.2	47.526	5.57065	2.48e-49	1.61e-46	up	yes
ENSDARG00000087251	si:ch73-50f9.4	46.7503	5.5469	4.52e-24	5.63e-22	up	yes
ENSDARG00000093230	si:ch211-139n6.3	46.2047	5.52997	1.51e-17	1.2e-15	up	yes
ENSDARG00000117407	AL954191.1	46.0546	5.52527	2.39e-05	0.000236231	up	yes
ENSDARG00000093584	zgc:193505	45.604	5.51109	7e-05	0.000609341	up	yes
ENSDARG00000100788	trip10b	45.4596	5.50651	2.39e-08	4.74e-07	up	yes
ENSDARG00000104642	si:dkey-31i7.2	45.2118	5.49863	7.33e-14	3.51e-12	up	yes
ENSDARG00000032079	acsl3a	44.8186	5.48603	1.07e-08	2.27e-07	up	yes
ENSDARG00000006588	zgc:111983	44.6704	5.48125	0.00120474	0.00704747	up	yes
ENSDARG00000101200	zgc:112964	44.3907	5.47219	4.82e-11	1.54e-09	up	yes
ENSDARG00000034836	si:dkey-222n6.2	44.3657	5.47137	1.74e-46	8.5e-44	up	yes
ENSDARG00000099101	gch2	44.2548	5.46776	0.000219764	0.00164686	up	yes
ENSDARG00000089713	BX004785.1	44.225	5.46679	0.000136292	0.00109164	up	yes
ENSDARG00000103193	CR394535.1	44.0094	5.45974	1.43e-20	1.4e-18	up	yes
ENSDARG00000094067	si:dkey-121n8.7	43.989	5.45907	7.54e-06	8.54e-05	up	yes
ENSDARG00000079030	ftr39p	43.3959	5.43949	3.49e-53	3.07e-50	up	yes
ENSDARG00000090947	si:dkey-29j8.1	43.32	5.43696	0.000742954	0.00467453	up	yes
ENSDARG00000090629	tmtops3b	43.2431	5.4344	0.000685573	0.00437359	up	yes
ENSDARG00000042055	fam129aa	43.2154	5.43347	1.66e-31	3.97e-29	up	yes
ENSDARG00000017490	cel.1	43.2128	5.43339	6.26e-05	0.000548939	up	yes
ENSDARG00000117636	FP236157.7	43.0174	5.42685	3.44e-48	2.07e-45	up	yes
ENSDARG00000094901	abcc6b.2	42.8898	5.42256	8.32e-07	1.19e-05	up	yes
ENSDARG00000095678	ftr38	42.6226	5.41355	1.67e-07	2.8e-06	up	yes
ENSDARG00000104200	BX901923.2	42.448	5.40762	1.42e-19	1.28e-17	up	yes
ENSDARG00000079727	selenop2	42.2835	5.40202	1.35e-08	2.81e-07	up	yes
ENSDARG00000068910	nos1	42.1031	5.39585	8.16e-27	1.28e-24	up	yes
ENSDARG00000103485	card14	42.0656	5.39457	1.22e-52	9.15e-50	up	yes
ENSDARG00000003523	itln3	41.5821	5.37789	1.4e-05	0.000147715	up	yes
ENSDARG00000117555	FP236157.6	41.5671	5.37737	1.03e-07	1.81e-06	up	yes
ENSDARG00000086654	cbln11	41.3999	5.37156	0.000235462	0.00174648	up	yes
ENSDARG00000103806	BX004785.3	41.0184	5.3582	5.27e-06	6.16e-05	up	yes
ENSDARG00000053761	si:dkey-187j14.4	40.7315	5.34807	2.16e-05	0.000217104	up	yes
ENSDARG00000101757	si:dkey-27n6.4	40.4511	5.33811	9.2e-11	2.78e-09	up	yes
ENSDARG00000090526	zgc:158404	40.4307	5.33738	6.11e-33	1.57e-30	up	yes
ENSDARG00000086874	si:ch211-232i5.3	40.4228	5.3371	4.3e-05	0.000393039	up	yes
ENSDARG00000042231	stx11b.2	39.9517	5.32019	2.5e-05	0.000246146	up	yes
ENSDARG00000021208	serpind1	39.9337	5.31954	5.45e-23	6.31e-21	up	yes
ENSDARG00000029497	tfcp2l1	39.5484	5.30555	2.4e-15	1.4e-13	up	yes
ENSDARG00000068947	si:ch211-264e16.1	39.4958	5.30363	5.76e-86	3.03e-82	up	yes
ENSDARG00000083357	dre-mir-203b	39.3712	5.29907	1.19e-08	2.52e-07	up	yes
ENSDARG00000068782	sparta	38.8787	5.28091	2.37e-05	0.000235296	up	yes
ENSDARG00000008403	phospho1	38.8681	5.28052	3.98e-05	0.000367194	up	yes
ENSDARG00000087120	slc5a8	38.7888	5.27757	5.79e-08	1.08e-06	up	yes
ENSDARG00000093180	CR354547.1	38.4506	5.26493	3.09e-16	2.09e-14	up	yes
ENSDARG00000076269	zgc:172131	38.3416	5.26084	6.68e-05	0.00058282	up	yes
ENSDARG00000097157	si:ch211-207n23.2	38.2913	5.25894	2.57e-09	6.15e-08	up	yes
ENSDARG00000094472	BX927218.1	37.8595	5.24258	1.01e-15	6.32e-14	up	yes
ENSDARG00000054160	zgc:113625	37.3081	5.22142	8.05e-22	8.53e-20	up	yes
ENSDARG00000079782	myh7l	37.1874	5.21674	9.25e-08	1.65e-06	up	yes
ENSDARG00000099715	si:dkey-152b24.7	37.1844	5.21662	8.67e-08	1.56e-06	up	yes
ENSDARG00000100450	btr21	37.0747	5.21237	5.53e-05	0.000491964	up	yes
ENSDARG00000010940	BX957278.1	36.8501	5.2036	2.02e-23	2.37e-21	up	yes
ENSDARG00000074191	zgc:172253	36.7754	5.20067	0.000487728	0.00325848	up	yes
ENSDARG00000051914	slc14a2	36.3366	5.18335	2.36e-81	9.93e-78	up	yes
ENSDARG00000091969	gbgt1l3	35.5628	5.1523	9.62e-11	2.89e-09	up	yes
ENSDARG00000100886	si:dkeyp-97a10.1	35.4651	5.14833	3.29e-24	4.18e-22	up	yes
ENSDARG00000086419	si:ch211-282j17.13	35.3016	5.14166	3.75e-15	2.12e-13	up	yes
ENSDARG00000111423	si:ch73-27e22.1	35.2993	5.14157	9.73e-08	1.73e-06	up	yes
ENSDARG00000079245	si:dkey-73p2.2	35.2672	5.14025	3.33e-57	4.2e-54	up	yes
ENSDARG00000092065	BX005174.1	35.2373	5.13903	1.93e-06	2.52e-05	up	yes
ENSDARG00000100436	cnga2b	35.1446	5.13523	0.000100494	0.000839373	up	yes
ENSDARG00000029290	stx11b.1	35.0789	5.13253	2.34e-10	6.66e-09	up	yes
ENSDARG00000098129	si:dkeyp-97a10.2	34.915	5.12578	4.88e-35	1.41e-32	up	yes
ENSDARG00000043243	prkchb	34.5355	5.11001	1.21e-13	5.62e-12	up	yes
ENSDARG00000004405	snx10a	34.4698	5.10726	4.26e-12	1.6e-10	up	yes
ENSDARG00000060315	rabgap1l2	34.1645	5.09443	7.94e-15	4.31e-13	up	yes
ENSDARG00000056921	ankk1	34.136	5.09322	2.26e-25	3.13e-23	up	yes
ENSDARG00000058023	si:dkey-11o15.7	33.664	5.07314	0.000236024	0.00174942	up	yes
ENSDARG00000100556	si:dkeyp-5g9.1	33.3985	5.06171	0.00144666	0.00820956	up	yes
ENSDARG00000102058	si:dkeyp-11e3.1	33.3749	5.06069	1.31e-16	9.25e-15	up	yes
ENSDARG00000069111	ikzf2	33.3008	5.05749	4.53e-38	1.57e-35	up	yes
ENSDARG00000042684	serpinc1	33.2737	5.05631	9.6e-52	6.97e-49	up	yes
ENSDARG00000094879	si:dkey-277m11.2	33.1621	5.05147	1.25e-06	1.72e-05	up	yes
ENSDARG00000016412	agt	32.8637	5.03842	4.98e-35	1.42e-32	up	yes
ENSDARG00000092714	si:ch211-266a5.12	32.5939	5.02653	5.22e-06	6.11e-05	up	yes
ENSDARG00000071213	rgl3a	32.5059	5.02263	7.26e-37	2.22e-34	up	yes
ENSDARG00000102460	si:ch73-170d6.4	32.344	5.01543	0.000838733	0.00516605	up	yes
ENSDARG00000094678	si:dkey-9i23.6	32.3379	5.01515	8.11e-13	3.46e-11	up	yes
ENSDARG00000091013	si:dkey-84h14.2	32.0926	5.00417	0.000192601	0.00146892	up	yes
ENSDARG00000095076	si:dkey-73p2.3	31.9471	4.99761	9.88e-15	5.31e-13	up	yes
ENSDARG00000060682	agr1	31.7588	4.98909	2.45e-37	7.83e-35	up	yes
ENSDARG00000094760	si:dkey-125i10.3	31.5859	4.98121	2.96e-37	9.31e-35	up	yes
ENSDARG00000069192	zgc:163030	31.5735	4.98064	2.91e-16	1.98e-14	up	yes
ENSDARG00000075622	zgc:174938	31.4675	4.97579	1.07e-30	2.37e-28	up	yes
ENSDARG00000109310	im:7150988	31.3162	4.96884	7.78e-11	2.4e-09	up	yes
ENSDARG00000042707	cx30.3	31.3093	4.96852	8.72e-38	2.92e-35	up	yes
ENSDARG00000115029	si:dkeyp-123a12.2	30.8794	4.94857	0.000104761	0.000871564	up	yes
ENSDARG00000104695	BX088587.1	30.5491	4.93306	0.00135768	0.00778644	up	yes
ENSDARG00000106745	FO904901.1	30.4964	4.93057	1.95e-08	3.96e-07	up	yes
ENSDARG00000036767	urgcp	30.4047	4.92622	0.000210777	0.00158686	up	yes
ENSDARG00000101399	CR788226.1	30.2736	4.91999	0.000416154	0.00284342	up	yes
ENSDARG00000073723	zgc:194679	30.2702	4.91983	1.15e-42	4.85e-40	up	yes
ENSDARG00000029232	FO704779.1	30.1693	4.91501	2.59e-07	4.18e-06	up	yes
ENSDARG00000056836	si:ch211-125o16.4	30.1041	4.91189	1.84e-28	3.52e-26	up	yes
ENSDARG00000057498	habp2	29.852	4.89976	3.57e-05	0.0003352	up	yes
ENSDARG00000076320	ano9a	29.7952	4.89701	1.26e-16	8.92e-15	up	yes
ENSDARG00000051912	hbxb	29.7731	4.89594	1.28e-07	2.2e-06	up	yes
ENSDARG00000006202	erbb3a	29.592	4.88714	5.22e-11	1.66e-09	up	yes
ENSDARG00000029388	si:dkey-90m5.4	29.4273	4.87908	2.29e-06	2.93e-05	up	yes
ENSDARG00000092452	si:dkey-95p16.1	29.4137	4.87842	1.24e-33	3.27e-31	up	yes
ENSDARG00000077960	si:ch211-186e20.7	29.3512	4.87535	1.64e-05	0.000169591	up	yes
ENSDARG00000090946	si:zfos-364h11.2	29.0465	4.86029	1.55e-11	5.39e-10	up	yes
ENSDARG00000001686	uckl1a	28.9853	4.85725	2.07e-35	6.05e-33	up	yes
ENSDARG00000079234	si:ch211-285c6.2	28.8141	4.8487	4.6e-05	0.00041824	up	yes
ENSDARG00000111240	dhrs13a.2	28.4663	4.83118	2.67e-13	1.21e-11	up	yes
ENSDARG00000069186	cyp27a1.2	28.128	4.81394	4.05e-05	0.000372419	up	yes
ENSDARG00000071341	abch1	28.0878	4.81187	9.78e-13	4.1e-11	up	yes
ENSDARG00000004904	gys2	27.9486	4.80471	2.39e-12	9.42e-11	up	yes
ENSDARG00000055278	cfb	27.8763	4.80097	8.19e-11	2.5e-09	up	yes
ENSDARG00000094523	BX511089.2	27.6303	4.78818	8.99e-05	0.000761148	up	yes
ENSDARG00000079795	CABZ01033206.1	27.3325	4.77255	0.00183441	0.00999011	up	yes
ENSDARG00000117370	CABZ01113830.1	26.9945	4.7546	0.000723021	0.00457096	up	yes
ENSDARG00000095615	si:dkeyp-86h10.3	26.7808	4.74313	0.000209567	0.00157887	up	yes
ENSDARG00000031616	g6pca.1	26.6808	4.73773	2.68e-08	5.29e-07	up	yes
ENSDARG00000076139	si:dkey-71p21.13	26.492	4.72748	0.000760003	0.00475431	up	yes
ENSDARG00000042357	cldnk	26.3191	4.71804	9.53e-38	3.14e-35	up	yes
ENSDARG00000104099	FP236513.1	26.2629	4.71495	1.27e-18	1.1e-16	up	yes
ENSDARG00000117734	CABZ01044023.1	26.1823	4.71052	3.1e-15	1.77e-13	up	yes
ENSDARG00000114502	CR388079.3	26.0617	4.70386	5.24e-10	1.42e-08	up	yes
ENSDARG00000057440	si:dkey-228d14.5	25.9798	4.69932	4.21e-07	6.43e-06	up	yes
ENSDARG00000103295	cyp3a65	25.8925	4.69446	6.27e-08	1.15e-06	up	yes
ENSDARG00000089724	cyldb	25.8892	4.69428	4.13e-37	1.28e-34	up	yes
ENSDARG00000103992	si:ch211-237a4.2	25.8184	4.69033	0.000239365	0.00176982	up	yes
ENSDARG00000092858	si:ch1073-126c3.2	25.672	4.68212	0.00146003	0.00826981	up	yes
ENSDARG00000075181	crfb16	25.5235	4.67375	1.85e-07	3.07e-06	up	yes
ENSDARG00000063518	zgc:153913	25.4503	4.66961	0.000859479	0.00527841	up	yes
ENSDARG00000055370	zgc:163121	25.4428	4.66918	1.74e-17	1.36e-15	up	yes
ENSDARG00000053831	vtnb	25.3457	4.66367	2.35e-29	4.68e-27	up	yes
ENSDARG00000117317	CABZ01044022.1	25.1934	4.65497	2.24e-20	2.13e-18	up	yes
ENSDARG00000061481	zgc:163022	25.1727	4.65379	3.86e-44	1.73e-41	up	yes
ENSDARG00000062132	cyp4v8	25.1052	4.64991	1.25e-05	0.000133973	up	yes
ENSDARG00000020863	trim25l	25.0392	4.64612	3.13e-21	3.18e-19	up	yes
ENSDARG00000104704	si:ch211-271g18.1	24.8138	4.63307	1.61e-12	6.46e-11	up	yes
ENSDARG00000061496	si:ch211-250e5.2	24.6007	4.62063	2.48e-06	3.15e-05	up	yes
ENSDARG00000110810	si:dkey-3h2.2	24.5715	4.61891	7.6e-05	0.000655336	up	yes
ENSDARG00000103952	CABZ01054391.1	24.4429	4.61135	3.91e-07	6.01e-06	up	yes
ENSDARG00000102703	CR848025.3	24.2574	4.60035	0.000223708	0.00167226	up	yes
ENSDARG00000016771	tfa	24.2005	4.59696	0.00144659	0.00820956	up	yes
ENSDARG00000104359	anxa1c	24.0762	4.58954	0.000440839	0.00298594	up	yes
ENSDARG00000089511	si:ch73-78o10.1	23.9955	4.58469	7.61e-10	2.01e-08	up	yes
ENSDARG00000113804	si:dkey-205i10.1	23.979	4.5837	3.74e-06	4.54e-05	up	yes
ENSDARG00000022372	kng1	23.9378	4.58122	1.94e-63	3.41e-60	up	yes
ENSDARG00000037191	ttr	23.8262	4.57448	0.000298133	0.00213248	up	yes
ENSDARG00000104576	si:ch211-152c8.5	23.8105	4.57353	1.23e-06	1.7e-05	up	yes
ENSDARG00000045306	slc51a	23.7795	4.57164	5.82e-21	5.81e-19	up	yes
ENSDARG00000116928	CABZ01059408.1	23.7656	4.5708	1.59e-05	0.000164935	up	yes
ENSDARG00000042562	allc	23.5339	4.55667	1.74e-05	0.000179813	up	yes
ENSDARG00000069279	elovl7a	23.4484	4.55142	4.5e-21	4.55e-19	up	yes
ENSDARG00000078552	grhl3	23.0368	4.52587	5.29e-09	1.19e-07	up	yes
ENSDARG00000110792	AL772241.1	22.7486	4.50771	3.4e-05	0.000321027	up	yes
ENSDARG00000103844	si:ch211-266c8.1	22.6141	4.49915	6.68e-06	7.66e-05	up	yes
ENSDARG00000011693	ttc36	22.5234	4.49335	8.59e-31	1.95e-28	up	yes
ENSDARG00000070710	prss60.3	22.473	4.49012	6.02e-06	6.96e-05	up	yes
ENSDARG00000117751	CABZ01112025.1	22.3467	4.48199	4.62e-08	8.74e-07	up	yes
ENSDARG00000030872	cetp	22.3327	4.48109	1.16e-27	2.04e-25	up	yes
ENSDARG00000098256	si:ch73-329n5.6	22.312	4.47975	1.51e-34	4.24e-32	up	yes
ENSDARG00000057714	cmah	22.2022	4.47263	8.25e-46	3.95e-43	up	yes
ENSDARG00000103351	FP102192.2	21.9688	4.45738	1.65e-15	9.8e-14	up	yes
ENSDARG00000101189	CR589947.2	21.9338	4.45509	9.8e-23	1.12e-20	up	yes
ENSDARG00000075815	slc12a5a	21.7483	4.44283	0.000242417	0.00178674	up	yes
ENSDARG00000071429	tdo2a	21.7152	4.44064	7.87e-39	2.81e-36	up	yes
ENSDARG00000097950	BX663520.1	21.5907	4.43234	3.52e-30	7.26e-28	up	yes
ENSDARG00000005578	ugp2a	21.2244	4.40765	2.48e-14	1.27e-12	up	yes
ENSDARG00000097908	BX322555.4	21.1541	4.40286	1.15e-05	0.000125754	up	yes
ENSDARG00000078619	pnp5a	21.0673	4.39694	5.02e-29	9.88e-27	up	yes
ENSDARG00000013524	cyp2ae1	20.8389	4.38121	1.6e-05	0.000166228	up	yes
ENSDARG00000051965	btr01	20.6753	4.36984	1.5e-30	3.25e-28	up	yes
ENSDARG00000103650	si:ch73-329n5.1	20.5586	4.36167	2.4e-12	9.42e-11	up	yes
ENSDARG00000019808	evpla	20.4462	4.35376	1.83e-19	1.64e-17	up	yes
ENSDARG00000095200	si:ch211-197e7.1	20.3543	4.34726	3.48e-22	3.76e-20	up	yes
ENSDARG00000019986	grhprb	20.1057	4.32953	4.01e-39	1.46e-36	up	yes
ENSDARG00000090741	tor1l2	20.0879	4.32826	3.42e-13	1.53e-11	up	yes
ENSDARG00000041051	mid1ip1a	20.0547	4.32587	1.09e-52	8.49e-50	up	yes
ENSDARG00000089536	erbb4b	19.9652	4.31941	4.34e-34	1.19e-31	up	yes
ENSDARG00000036239	gatm	19.7591	4.30445	1.41e-20	1.38e-18	up	yes
ENSDARG00000088137	adgrg2a	19.7562	4.30423	2.26e-32	5.6e-30	up	yes
ENSDARG00000097934	si:dkey-221l4.10	19.6492	4.2964	0.00160759	0.00894214	up	yes
ENSDARG00000012981	osbpl7	19.6428	4.29593	7.36e-17	5.42e-15	up	yes
ENSDARG00000091609	spink4	19.5989	4.2927	4.38e-06	5.25e-05	up	yes
ENSDARG00000110879	BX908804.2	19.5866	4.2918	1.41e-07	2.4e-06	up	yes
ENSDARG00000071238	ftr58	19.355	4.27463	5.45e-12	2.02e-10	up	yes
ENSDARG00000117241	CABZ01067657.1	19.0835	4.25425	6.55e-27	1.05e-24	up	yes
ENSDARG00000094659	BX510324.2	19.0177	4.24927	4.39e-16	2.89e-14	up	yes
ENSDARG00000043442	zgc:153665	18.9873	4.24696	2.79e-21	2.86e-19	up	yes
ENSDARG00000087093	si:ch211-157c3.4	18.9386	4.24326	1.65e-10	4.77e-09	up	yes
ENSDARG00000038639	elovl6l	18.8121	4.23359	3.54e-09	8.23e-08	up	yes
ENSDARG00000067872	CU469531.1	18.7526	4.22902	1.87e-07	3.1e-06	up	yes
ENSDARG00000100994	dre-mir-725	18.7274	4.22708	7.5e-05	0.000647032	up	yes
ENSDARG00000052099	agxta	18.6833	4.22367	4.9e-32	1.2e-29	up	yes
ENSDARG00000087873	eevs	18.4762	4.2076	1.11e-14	5.85e-13	up	yes
ENSDARG00000097902	si:ch73-204p21.2	18.2364	4.18875	1.78e-15	1.06e-13	up	yes
ENSDARG00000060620	lig4	18.2113	4.18676	3.44e-08	6.63e-07	up	yes
ENSDARG00000099864	si:ch73-170d6.2	18.2055	4.1863	2.83e-15	1.63e-13	up	yes
ENSDARG00000002463	arhgef37	18.2054	4.18629	3.98e-06	4.8e-05	up	yes
ENSDARG00000032098	c8g	18.197	4.18563	1.04e-13	4.86e-12	up	yes
ENSDARG00000110728	AL935195.1	17.8136	4.15491	2.69e-15	1.56e-13	up	yes
ENSDARG00000089570	ccdc169	17.7225	4.14751	0.00103113	0.00618294	up	yes
ENSDARG00000103917	znf185	17.4938	4.12877	1.86e-18	1.6e-16	up	yes
ENSDARG00000094110	AL954145.1	17.4565	4.12569	1.43e-05	0.000150506	up	yes
ENSDARG00000103494	usp43a	17.4147	4.12223	5.75e-25	7.66e-23	up	yes
ENSDARG00000078615	CABZ01085419.1	17.3614	4.11781	1.55e-26	2.36e-24	up	yes
ENSDARG00000058800	rab25a	17.2848	4.11143	5.14e-14	2.51e-12	up	yes
ENSDARG00000095807	hp	17.1225	4.09782	1.27e-17	1.02e-15	up	yes
ENSDARG00000074772	ccl44	17.0526	4.09192	1.56e-05	0.000163222	up	yes
ENSDARG00000052413	crfb12	17.0229	4.08941	1.31e-10	3.83e-09	up	yes
ENSDARG00000096874	tmem176l.3b	17.0226	4.08938	1.91e-11	6.53e-10	up	yes
ENSDARG00000099533	zgc:113279	16.9567	4.08379	1.16e-24	1.51e-22	up	yes
ENSDARG00000078550	zgc:194839	16.893	4.07835	1.15e-19	1.05e-17	up	yes
ENSDARG00000092379	si:dkeyp-51b9.3	16.8525	4.07489	0.000710122	0.00450564	up	yes
ENSDARG00000098452	si:dkey-151g22.1	16.7544	4.06647	0.00178604	0.00977727	up	yes
ENSDARG00000027017	ppp2r5a	16.6817	4.06019	2.27e-08	4.53e-07	up	yes
ENSDARG00000024160	hao1	16.6734	4.05948	1.82e-07	3.02e-06	up	yes
ENSDARG00000052427	bicdl2	16.586	4.0519	1.67e-30	3.55e-28	up	yes
ENSDARG00000043279	aqp12	16.5713	4.05062	1.01e-27	1.8e-25	up	yes
ENSDARG00000099803	pik3c2g	16.5551	4.0492	2e-08	4.03e-07	up	yes
ENSDARG00000093487	BX004785.2	16.4948	4.04394	2.21e-09	5.39e-08	up	yes
ENSDARG00000076820	xkr8.2	16.3511	4.03131	1.36e-15	8.26e-14	up	yes
ENSDARG00000104329	si:ch73-281k2.5	16.3413	4.03045	7.38e-12	2.67e-10	up	yes
ENSDARG00000011879	foxn1	16.2912	4.02602	1.5e-08	3.1e-07	up	yes
ENSDARG00000058690	cgnb	16.237	4.02122	8.18e-13	3.47e-11	up	yes
ENSDARG00000076900	prozb	16.1212	4.01089	4.04e-16	2.68e-14	up	yes
ENSDARG00000109995	RF00001	16.107	4.00962	3.15e-06	3.9e-05	up	yes
ENSDARG00000101213	CU278559.1	16.0253	4.00228	0.0008343	0.00514176	up	yes
ENSDARG00000079543	dpys	15.9194	3.99272	2.41e-11	8.14e-10	up	yes
ENSDARG00000060094	ptgis	15.9081	3.99169	5.24e-26	7.61e-24	up	yes
ENSDARG00000061011	hlfb	15.9041	3.99132	2.43e-10	6.9e-09	up	yes
ENSDARG00000099152	si:dkey-190j3.2	15.878	3.98896	1.55e-05	0.000161684	up	yes
ENSDARG00000070950	styk1a	15.8743	3.98862	8.59e-07	1.22e-05	up	yes
ENSDARG00000086571	kcna7	15.8395	3.98545	9.49e-05	0.000798579	up	yes
ENSDARG00000102267	znf750	15.802	3.98203	1.01e-16	7.31e-15	up	yes
ENSDARG00000096868	CR385026.1	15.6754	3.97043	0.000505612	0.00336549	up	yes
ENSDARG00000095132	si:ch211-227e10.6	15.6373	3.96692	0.000783224	0.00487404	up	yes
ENSDARG00000093660	si:dkey-6f10.3	15.5132	3.95543	0.00040256	0.00276129	up	yes
ENSDARG00000051819	swap70a	15.4405	3.94865	6.92e-06	7.91e-05	up	yes
ENSDARG00000069988	arid6	15.4136	3.94614	1.17e-16	8.37e-15	up	yes
ENSDARG00000013430	bhmt	15.3198	3.93733	5.87e-13	2.53e-11	up	yes
ENSDARG00000091625	si:dkeyp-67f1.2	15.3004	3.9355	8.82e-20	8.15e-18	up	yes
ENSDARG00000105590	si:cabz01007794.1	15.1613	3.92232	4.15e-22	4.46e-20	up	yes
ENSDARG00000088885	si:ch1073-340i21.3	15.1589	3.9221	1.06e-12	4.44e-11	up	yes
ENSDARG00000097192	CU861453.1	15.0483	3.91153	5.13e-17	3.89e-15	up	yes
ENSDARG00000068760	tnks1bp1	15.0079	3.90765	3.59e-80	1.26e-76	up	yes
ENSDARG00000017947	ptk6a	14.9458	3.90167	3.71e-11	1.21e-09	up	yes
ENSDARG00000035544	etnppl	14.8301	3.89045	1.06e-14	5.66e-13	up	yes
ENSDARG00000104255	arhgap27	14.7293	3.88062	1.15e-19	1.05e-17	up	yes
ENSDARG00000031658	si:ch211-207d6.2	14.7183	3.87954	1.39e-26	2.13e-24	up	yes
ENSDARG00000002097	si:dkeyp-52c3.7	14.6961	3.87736	5.74e-05	0.000508582	up	yes
ENSDARG00000112719	si:dkey-4j21.2	14.6096	3.86885	3.08e-07	4.87e-06	up	yes
ENSDARG00000046090	dhrs11a	14.5719	3.86511	5.67e-18	4.68e-16	up	yes
ENSDARG00000056587	cyp2r1	14.5358	3.86154	8.72e-14	4.11e-12	up	yes
ENSDARG00000088502	pimr137	14.449	3.8529	0.000252605	0.00185211	up	yes
ENSDARG00000029305	baiap2l1a	14.4157	3.84957	2.39e-22	2.62e-20	up	yes
ENSDARG00000034181	esr2b	14.3768	3.84567	1.54e-06	2.06e-05	up	yes
ENSDARG00000101484	si:dkey-264f17.2	14.3635	3.84434	0.000459782	0.00309386	up	yes
ENSDARG00000069377	si:dkey-242g16.2	14.3631	3.8443	3.8e-13	1.69e-11	up	yes
ENSDARG00000095106	si:dkey-28k24.2	14.3046	3.8384	0.000138816	0.00110805	up	yes
ENSDARG00000004177	fam169ab	14.1924	3.82705	3.41e-05	0.000321735	up	yes
ENSDARG00000046140	zgc:112038	14.1583	3.82358	3.71e-09	8.58e-08	up	yes
ENSDARG00000002634	b4galt1	14.1399	3.8217	4.16e-08	7.94e-07	up	yes
ENSDARG00000012600	si:dkey-97a13.6	14.138	3.82151	1.73e-05	0.000178801	up	yes
ENSDARG00000117602	LO018166.1	14.1064	3.81828	2.28e-09	5.51e-08	up	yes
ENSDARG00000061383	serpinf2b	14.034	3.81086	1.07e-26	1.67e-24	up	yes
ENSDARG00000071518	krt222	14.0125	3.80865	4.28e-14	2.12e-12	up	yes
ENSDARG00000097122	AL772382.1	13.9932	3.80665	4.29e-11	1.39e-09	up	yes
ENSDARG00000078363	mcoln3a	13.9827	3.80557	1.13e-31	2.73e-29	up	yes
ENSDARG00000027992	hao2	13.9536	3.80256	1.33e-09	3.38e-08	up	yes
ENSDARG00000094287	CT997819.2	13.8384	3.7906	0.000414867	0.00283648	up	yes
ENSDARG00000089903	CABZ01039863.1	13.8167	3.78835	2.18e-15	1.28e-13	up	yes
ENSDARG00000007421	ftcd	13.8093	3.78756	2.96e-20	2.81e-18	up	yes
ENSDARG00000071010	tuft1b	13.728	3.77905	3.85e-05	0.000357381	up	yes
ENSDARG00000101910	pcdh20	13.6575	3.77162	1.87e-21	1.92e-19	up	yes
ENSDARG00000097006	CR854839.1	13.6172	3.76736	2.35e-25	3.23e-23	up	yes
ENSDARG00000042829	si:dkey-30j22.1	13.5567	3.76093	2.05e-47	1.17e-44	up	yes
ENSDARG00000055331	aldh9a1a.2	13.5175	3.75676	0.000309879	0.0022105	up	yes
ENSDARG00000008170	dbnla	13.4553	3.75011	2.85e-53	2.73e-50	up	yes
ENSDARG00000056047	noxa1	13.335	3.73714	1.56e-06	2.09e-05	up	yes
ENSDARG00000100442	cfh	13.3177	3.73527	4.3e-14	2.13e-12	up	yes
ENSDARG00000090033	si:dkey-16p6.1	13.257	3.72868	1.03e-16	7.48e-15	up	yes
ENSDARG00000040258	si:ch73-340m8.2	13.2527	3.72821	3.48e-05	0.000327183	up	yes
ENSDARG00000045947	hrc	13.1121	3.71283	6.49e-25	8.6e-23	up	yes
ENSDARG00000099262	si:dkey-16p6.1	13.0821	3.70952	0.000129649	0.00104692	up	yes
ENSDARG00000095607	si:ch211-209f23.3	13.0778	3.70904	3.46e-05	0.000326072	up	yes
ENSDARG00000087666	fibpb	13.036	3.70443	3.18e-11	1.05e-09	up	yes
ENSDARG00000012341	capn9	13.0071	3.70123	2.3e-29	4.62e-27	up	yes
ENSDARG00000035009	trim35-27	12.9547	3.69541	2.04e-08	4.12e-07	up	yes
ENSDARG00000117461	CR932999.1	12.8131	3.67954	3.07e-13	1.38e-11	up	yes
ENSDARG00000004930	lmo7a	12.7979	3.67784	5.63e-27	9.19e-25	up	yes
ENSDARG00000095400	si:ch73-52f15.5	12.7421	3.67153	4.82e-47	2.48e-44	up	yes
ENSDARG00000099923	zgc:154054	12.7048	3.6673	2.27e-26	3.39e-24	up	yes
ENSDARG00000070522	cacna1i	12.6956	3.66625	0.000148745	0.00117177	up	yes
ENSDARG00000042980	cyp2p7	12.694	3.66607	0.00143829	0.00817748	up	yes
ENSDARG00000010276	ptgs2b	12.5765	3.65265	5.67e-07	8.42e-06	up	yes
ENSDARG00000093546	si:ch73-56d11.5	12.5618	3.65097	0.00108891	0.0064796	up	yes
ENSDARG00000104999	CT027980.1	12.3865	3.63069	9.68e-05	0.000812411	up	yes
ENSDARG00000058780	slc9a2	12.3409	3.62538	1.01e-10	3.02e-09	up	yes
ENSDARG00000078859	g0s2	12.3374	3.62496	1.45e-05	0.000152311	up	yes
ENSDARG00000052215	btr02	12.3144	3.62227	1.58e-23	1.88e-21	up	yes
ENSDARG00000105118	zgc:171566	12.2458	3.61421	1.2e-05	0.000129603	up	yes
ENSDARG00000021787	abcb5	12.2145	3.61052	2.42e-30	5.04e-28	up	yes
ENSDARG00000089837	slc35d2	12.21	3.60999	0.00150652	0.00849432	up	yes
ENSDARG00000022767	apobb.1	12.2071	3.60965	3.17e-14	1.6e-12	up	yes
ENSDARG00000117458	CABZ01040021.1	12.1862	3.60717	5.63e-07	8.38e-06	up	yes
ENSDARG00000087518	si:dkey-261p22.1	12.1603	3.6041	7.59e-06	8.59e-05	up	yes
ENSDARG00000043856	amd1	12.1458	3.60239	5.25e-27	8.65e-25	up	yes
ENSDARG00000061896	slco2a1	12.1116	3.59831	3.34e-14	1.68e-12	up	yes
ENSDARG00000091757	adgrf6	12.0505	3.59102	8.31e-36	2.47e-33	up	yes
ENSDARG00000060944	rnf217	12.0387	3.58961	3.34e-07	5.24e-06	up	yes
ENSDARG00000074684	mlsl	12.006	3.58568	2.97e-16	2.01e-14	up	yes
ENSDARG00000034677	scel	11.9725	3.58165	1.96e-14	1.01e-12	up	yes
ENSDARG00000051892	kcng4b	11.8826	3.57078	6.94e-09	1.53e-07	up	yes
ENSDARG00000104129	si:dkey-23n7.10	11.8787	3.57031	4.76e-05	0.000430028	up	yes
ENSDARG00000113660	si:ch211-196f19.1	11.8722	3.56952	9.65e-09	2.08e-07	up	yes
ENSDARG00000036637	arl11	11.8371	3.56524	6.65e-09	1.48e-07	up	yes
ENSDARG00000087492	FO704810.1	11.732	3.55238	1.24e-08	2.62e-07	up	yes
ENSDARG00000016364	gna15.1	11.7256	3.55159	1.51e-11	5.26e-10	up	yes
ENSDARG00000006422	esyt3	11.7081	3.54943	2.76e-24	3.53e-22	up	yes
ENSDARG00000108535	CABZ01072077.1	11.6609	3.5436	1.83e-06	2.4e-05	up	yes
ENSDARG00000037398	zgc:113229	11.4701	3.5198	1.06e-07	1.88e-06	up	yes
ENSDARG00000076025	dgkzb	11.4648	3.51914	9.6e-31	2.15e-28	up	yes
ENSDARG00000077419	nectin4a	11.4143	3.51276	6.94e-28	1.25e-25	up	yes
ENSDARG00000101181	s100w	11.3376	3.50304	1.16e-06	1.61e-05	up	yes
ENSDARG00000062204	sigirr	11.3156	3.50024	6.45e-08	1.18e-06	up	yes
ENSDARG00000053405	sord	11.2743	3.49497	2.23e-20	2.13e-18	up	yes
ENSDARG00000105424	si:rp71-46j2.7	11.2447	3.49118	1.18e-26	1.83e-24	up	yes
ENSDARG00000039852	ftr93	11.2447	3.49118	0.000553332	0.00363907	up	yes
ENSDARG00000052089	CCKAR	11.2339	3.48979	0.000403783	0.0027684	up	yes
ENSDARG00000057984	eps8l1a	11.2214	3.48819	2.23e-28	4.2e-26	up	yes
ENSDARG00000093219	BX936308.2	11.1786	3.48267	0.000209034	0.00157542	up	yes
ENSDARG00000104656	si:dkeyp-97a10.3	11.1638	3.48075	9.81e-08	1.74e-06	up	yes
ENSDARG00000100865	si:dkey-269o24.1	11.096	3.47197	0.0015575	0.0087257	up	yes
ENSDARG00000021383	naalad2	11.0528	3.46634	8.23e-06	9.26e-05	up	yes
ENSDARG00000002293	si:ch211-197g15.6	11.0479	3.4657	7.49e-06	8.5e-05	up	yes
ENSDARG00000099560	lyrm5a	11.0411	3.46481	4.17e-14	2.07e-12	up	yes
ENSDARG00000014031	abcc2	11.038	3.46441	2.42e-11	8.16e-10	up	yes
ENSDARG00000062808	CR786571.1	10.9973	3.45908	0.000465995	0.00313216	up	yes
ENSDARG00000016536	npas2	10.9571	3.45379	1.95e-09	4.8e-08	up	yes
ENSDARG00000009196	anxa3a	10.9489	3.45271	2.16e-09	5.28e-08	up	yes
ENSDARG00000088044	si:ch73-139j3.4	10.824	3.43617	0.00125163	0.00728035	up	yes
ENSDARG00000075017	myzap	10.7347	3.42421	2.24e-27	3.87e-25	up	yes
ENSDARG00000033566	cyp17a1	10.6965	3.41906	2.37e-11	8.03e-10	up	yes
ENSDARG00000101164	nansb	10.6843	3.41742	3.61e-07	5.61e-06	up	yes
ENSDARG00000086254	hhla2b.2	10.6548	3.41343	0.000317482	0.00225862	up	yes
ENSDARG00000002764	miox	10.6437	3.41193	3.86e-05	0.000357562	up	yes
ENSDARG00000073859	kif13bb	10.5636	3.40103	5.83e-10	1.57e-08	up	yes
ENSDARG00000095150	si:dkey-114c15.5	10.5208	3.39517	0.00125729	0.00730213	up	yes
ENSDARG00000076270	adamts13	10.3667	3.37388	9.05e-15	4.87e-13	up	yes
ENSDARG00000113148	AL929009.2	10.3535	3.37205	0.00136743	0.00783595	up	yes
ENSDARG00000089177	cyp46a1.3	10.2792	3.36166	5.52e-05	0.000491216	up	yes
ENSDARG00000025974	magi3b	10.1762	3.34713	6.8e-15	3.74e-13	up	yes
ENSDARG00000103310	znf1053	10.1443	3.34259	0.000159686	0.00124782	up	yes
ENSDARG00000068856	f2rl1.1	10.0856	3.33423	0.000862963	0.00529671	up	yes
ENSDARG00000041947	styk1b	10.0636	3.33107	5.55e-25	7.49e-23	up	yes
ENSDARG00000102175	hamp	10.0294	3.32616	7.78e-53	6.31e-50	up	yes
ENSDARG00000005271	zc3h12a	10.0013	3.32212	2.16e-05	0.000217132	up	yes
ENSDARG00000077169	si:ch211-153b23.4	9.98163	3.31928	5.64e-05	0.000500857	up	yes
ENSDARG00000068280	GRB14	9.97968	3.31899	0.000187733	0.00143803	up	yes
ENSDARG00000036897	sgms2b	9.97793	3.31874	0.000645566	0.00416075	up	yes
ENSDARG00000104197	ptpn22	9.96737	3.31721	3.32e-39	1.23e-36	up	yes
ENSDARG00000060120	glyctk	9.94157	3.31347	3.06e-09	7.22e-08	up	yes
ENSDARG00000113575	CU462871.1	9.91859	3.31014	1.64e-07	2.74e-06	up	yes
ENSDARG00000030896	foxq1a	9.91348	3.30939	2.79e-28	5.15e-26	up	yes
ENSDARG00000068849	fam83ha	9.88697	3.30553	1.9e-28	3.61e-26	up	yes
ENSDARG00000040298	apoa4b.1	9.87426	3.30367	8.41e-07	1.2e-05	up	yes
ENSDARG00000078162	pimr208	9.83614	3.29809	1.86e-05	0.000189847	up	yes
ENSDARG00000100240	CT737123.1	9.82046	3.29579	1.41e-06	1.91e-05	up	yes
ENSDARG00000079922	klf4	9.76127	3.28707	0.0018071	0.00987459	up	yes
ENSDARG00000037267	zgc:158263	9.75338	3.2859	4.02e-10	1.11e-08	up	yes
ENSDARG00000035178	gna14	9.75061	3.28549	1.98e-10	5.68e-09	up	yes
ENSDARG00000095388	BX323590.2	9.74884	3.28523	4e-07	6.13e-06	up	yes
ENSDARG00000060978	atp2a3	9.74344	3.28443	2.48e-09	5.96e-08	up	yes
ENSDARG00000036293	gnb1l	9.72485	3.28168	0.000764357	0.00477638	up	yes
ENSDARG00000092364	si:ch211-218c6.8	9.71624	3.2804	9.05e-09	1.96e-07	up	yes
ENSDARG00000098171	zgc:162193	9.62873	3.26735	3.73e-09	8.61e-08	up	yes
ENSDARG00000028096	cldn23a	9.62029	3.26608	1.83e-06	2.4e-05	up	yes
ENSDARG00000070331	muc5.1	9.61196	3.26483	2.39e-42	9.88e-40	up	yes
ENSDARG00000116510	BX539310.1	9.5757	3.25938	0.000383385	0.00264181	up	yes
ENSDARG00000075752	myo18aa	9.57038	3.25858	7.21e-47	3.62e-44	up	yes
ENSDARG00000087844	plekhn1	9.54112	3.25416	6.54e-12	2.4e-10	up	yes
ENSDARG00000057741	nr1h4	9.53202	3.25278	3.32e-06	4.08e-05	up	yes
ENSDARG00000074120	usp2b	9.45878	3.24165	8e-06	9.02e-05	up	yes
ENSDARG00000013721	g6pca.2	9.44648	3.23978	1.84e-06	2.41e-05	up	yes
ENSDARG00000078309	fam83b	9.43156	3.2375	5.56e-09	1.25e-07	up	yes
ENSDARG00000074827	si:ch73-184c24.1	9.41837	3.23548	0.000369993	0.00256716	up	yes
ENSDARG00000103117	tmprss4a	9.40961	3.23413	3.09e-09	7.27e-08	up	yes
ENSDARG00000052917	si:ch211-202f3.3	9.36229	3.22686	1.4e-16	9.81e-15	up	yes
ENSDARG00000042954	slc17a9a	9.36218	3.22684	1.94e-06	2.53e-05	up	yes
ENSDARG00000094149	BX323875.1	9.34881	3.22478	1.21e-05	0.000131254	up	yes
ENSDARG00000070918	si:ch211-284e20.8	9.31521	3.21959	0.000264835	0.00193103	up	yes
ENSDARG00000007366	AMDHD1	9.30319	3.21773	1.1e-15	6.8e-14	up	yes
ENSDARG00000074002	slc6a11a	9.28912	3.21554	9.8e-05	0.000820731	up	yes
ENSDARG00000097583	arfgap3	9.28906	3.21553	1.44e-21	1.49e-19	up	yes
ENSDARG00000015506	pibf1	9.2829	3.21458	1.62e-22	1.83e-20	up	yes
ENSDARG00000043180	gpd1b	9.25019	3.20948	3.36e-14	1.68e-12	up	yes
ENSDARG00000036457	cacng6a	9.23204	3.20665	1.2e-06	1.66e-05	up	yes
ENSDARG00000044556	pacs1a	9.23141	3.20655	4.17e-28	7.63e-26	up	yes
ENSDARG00000006060	crybg1b	9.22406	3.2054	1.79e-30	3.76e-28	up	yes
ENSDARG00000035028	lpcat4	9.20473	3.20238	1.03e-11	3.63e-10	up	yes
ENSDARG00000099306	zgc:175088	9.20295	3.2021	1.4e-12	5.69e-11	up	yes
ENSDARG00000092071	si:ch211-117n7.6	9.16379	3.19594	0.000353061	0.0024692	up	yes
ENSDARG00000031976	nos2b	9.15881	3.19516	7.7e-08	1.39e-06	up	yes
ENSDARG00000038489	b3gnt7	9.06682	3.1806	3.07e-05	0.000293693	up	yes
ENSDARG00000113671	AL935186.8	9.06187	3.17981	8.52e-11	2.59e-09	up	yes
ENSDARG00000015709	hsd17b12a	9.04717	3.17747	5.72e-11	1.81e-09	up	yes
ENSDARG00000091669	bicdl2l	9.04344	3.17687	1.56e-16	1.07e-14	up	yes
ENSDARG00000070735	rnd2	8.94335	3.16082	5.56e-11	1.76e-09	up	yes
ENSDARG00000078167	si:dkeyp-100h4.1	8.93715	3.15981	0.00144458	0.00820438	up	yes
ENSDARG00000035852	cart3	8.93159	3.15892	1.47e-16	1.02e-14	up	yes
ENSDARG00000055966	cflara	8.92438	3.15775	9.14e-13	3.85e-11	up	yes
ENSDARG00000092578	si:ch211-222e20.4	8.91759	3.15665	2.17e-06	2.8e-05	up	yes
ENSDARG00000074149	itpr1b	8.88491	3.15136	1.8e-07	2.99e-06	up	yes
ENSDARG00000068621	si:ch211-181d7.3	8.87575	3.14987	0.00178234	0.00976718	up	yes
ENSDARG00000100482	pmt	8.87074	3.14905	1.4e-25	2e-23	up	yes
ENSDARG00000063677	ccny	8.75706	3.13045	1.56e-06	2.09e-05	up	yes
ENSDARG00000024546	pla2g4aa	8.74174	3.12792	1.14e-15	6.99e-14	up	yes
ENSDARG00000009978	icn	8.73295	3.12647	5.96e-10	1.59e-08	up	yes
ENSDARG00000006848	parp9	8.71441	3.1234	1.77e-17	1.38e-15	up	yes
ENSDARG00000036820	mgll	8.67679	3.11716	8.03e-12	2.88e-10	up	yes
ENSDARG00000098481	anxa1d	8.67453	3.11679	1.09e-05	0.000118978	up	yes
ENSDARG00000076547	si:ch211-221f10.2	8.63159	3.10963	1.53e-14	7.97e-13	up	yes
ENSDARG00000079946	sqlea	8.60863	3.10578	2.53e-05	0.000248439	up	yes
ENSDARG00000033953	entpd2a.2	8.5668	3.09876	3.11e-05	0.000296814	up	yes
ENSDARG00000102200	man2a1	8.54297	3.09474	8.41e-24	1.02e-21	up	yes
ENSDARG00000092166	si:dkey-147f3.8	8.53942	3.09414	6.57e-16	4.22e-14	up	yes
ENSDARG00000102146	si:ch211-69b7.6	8.53064	3.09265	7.87e-11	2.42e-09	up	yes
ENSDARG00000040717	macc1	8.52895	3.09237	1.34e-14	7.04e-13	up	yes
ENSDARG00000078163	hpse2	8.52752	3.09213	3.1e-05	0.000296362	up	yes
ENSDARG00000014577	rhpn2	8.50191	3.08779	1.12e-27	1.99e-25	up	yes
ENSDARG00000091734	traf3ip2l	8.49104	3.08594	5.33e-08	1e-06	up	yes
ENSDARG00000079602	calhm3	8.44304	3.07776	0.000521894	0.00345714	up	yes
ENSDARG00000031534	CU571315.1	8.43074	3.07566	2.99e-05	0.000287095	up	yes
ENSDARG00000051768	fhod1	8.39379	3.06932	1.46e-15	8.8e-14	up	yes
ENSDARG00000095919	si:ch73-236e11.2	8.39313	3.06921	2.45e-10	6.94e-09	up	yes
ENSDARG00000115978	AL935186.9	8.3858	3.06795	3.46e-15	1.97e-13	up	yes
ENSDARG00000074749	abca12	8.35357	3.06239	2.11e-20	2.03e-18	up	yes
ENSDARG00000073915	znf1085	8.33291	3.05882	3.86e-06	4.67e-05	up	yes
ENSDARG00000079834	kdf1a	8.31573	3.05584	5.73e-16	3.72e-14	up	yes
ENSDARG00000070847	trim35-20	8.26678	3.04733	1.99e-07	3.28e-06	up	yes
ENSDARG00000098777	CU693379.1	8.2622	3.04653	2.35e-14	1.21e-12	up	yes
ENSDARG00000071107	wnt7bb	8.25683	3.04559	2.93e-05	0.000282073	up	yes
ENSDARG00000059064	rassf3	8.24933	3.04428	5.08e-08	9.56e-07	up	yes
ENSDARG00000080922	RF00001	8.23046	3.04097	1.26e-08	2.65e-07	up	yes
ENSDARG00000059826	crtac1a	8.22343	3.03974	0.000174908	0.00134912	up	yes
ENSDARG00000086481	mogat3a	8.21743	3.03869	3.01e-06	3.73e-05	up	yes
ENSDARG00000029766	nr1i2	8.20478	3.03646	1.67e-17	1.31e-15	up	yes
ENSDARG00000096270	BX548046.2	8.20249	3.03606	1.36e-12	5.55e-11	up	yes
ENSDARG00000087641	cdh26.2	8.20157	3.0359	2.44e-06	3.11e-05	up	yes
ENSDARG00000051809	btr12	8.13305	3.0238	4.55e-24	5.64e-22	up	yes
ENSDARG00000112541	znf1093	8.11308	3.02025	0.000269318	0.00195514	up	yes
ENSDARG00000098655	KIF1C	8.0964	3.01728	6.63e-16	4.25e-14	up	yes
ENSDARG00000018159	ano10b	8.08862	3.01589	6.19e-17	4.62e-15	up	yes
ENSDARG00000058231	nt5c2b	8.04924	3.00885	6.65e-45	3.05e-42	up	yes
ENSDARG00000058042	kitlgb	8.00662	3.00119	1.54e-40	5.91e-38	up	yes
ENSDARG00000079585	pkn3	8.00418	3.00075	5.47e-08	1.02e-06	up	yes
ENSDARG00000099352	si:rp71-62i8.1	8.00355	3.00064	2.15e-09	5.25e-08	up	yes
ENSDARG00000104315	fhl3b	8.00157	3.00028	6.26e-08	1.15e-06	up	yes
ENSDARG00000089489	fam83e	7.99987	2.99998	1.38e-19	1.25e-17	up	yes
ENSDARG00000031845	mboat2a	7.98134	2.99663	2.16e-22	2.38e-20	up	yes
ENSDARG00000088078	usp18	7.96324	2.99335	1.8e-05	0.000184112	up	yes
ENSDARG00000097952	si:ch211-284e13.14	7.94593	2.99022	1.37e-05	0.000145413	up	yes
ENSDARG00000045067	kcnk1a	7.94556	2.99015	0.000415458	0.00283959	up	yes
ENSDARG00000079372	si:ch211-264f5.6	7.9432	2.98972	3.47e-14	1.74e-12	up	yes
ENSDARG00000098353	BX322574.1	7.93639	2.98848	7.88e-14	3.75e-12	up	yes
ENSDARG00000075530	pigu	7.9259	2.98658	1.67e-08	3.44e-07	up	yes
ENSDARG00000040474	snx10b	7.89221	2.98043	0.000555649	0.00365203	up	yes
ENSDARG00000102097	nfkbiz	7.88468	2.97905	1.46e-07	2.47e-06	up	yes
ENSDARG00000044655	st14b	7.86343	2.97516	1.86e-09	4.59e-08	up	yes
ENSDARG00000104815	lmx1ba	7.84236	2.97129	0.000100436	0.000839221	up	yes
ENSDARG00000099099	CABZ01015815.1	7.83427	2.9698	7e-08	1.28e-06	up	yes
ENSDARG00000011157	arhgef18a	7.83032	2.96907	2.1e-27	3.66e-25	up	yes
ENSDARG00000101043	ppl	7.81533	2.96631	3.7e-47	2.05e-44	up	yes
ENSDARG00000097527	ms4a17a.5	7.80132	2.96372	2.34e-05	0.00023318	up	yes
ENSDARG00000091235	CABZ01015525.1	7.79889	2.96327	1.75e-05	0.00018031	up	yes
ENSDARG00000086489	CU179643.1	7.75768	2.95562	4.15e-07	6.35e-06	up	yes
ENSDARG00000115988	AL935186.10	7.75276	2.95471	3.04e-14	1.54e-12	up	yes
ENSDARG00000088549	si:ch1073-390k14.1	7.73738	2.95184	0.00063202	0.00409143	up	yes
ENSDARG00000040649	prickle1a	7.72883	2.95025	1.41e-08	2.93e-07	up	yes
ENSDARG00000003181	sult1st4	7.72808	2.95011	1.25e-15	7.64e-14	up	yes
ENSDARG00000038964	traf4b	7.71742	2.94812	9.49e-14	4.45e-12	up	yes
ENSDARG00000103815	BX950855.1	7.71669	2.94798	1.97e-05	0.00020023	up	yes
ENSDARG00000069540	si:dkey-30c15.2	7.71064	2.94685	0.00115905	0.00681895	up	yes
ENSDARG00000051836	si:dkeyp-19e1.3	7.65648	2.93668	3.85e-07	5.93e-06	up	yes
ENSDARG00000102180	shroom3	7.64257	2.93406	1.27e-06	1.75e-05	up	yes
ENSDARG00000039605	mat1a	7.63717	2.93304	4.57e-36	1.38e-33	up	yes
ENSDARG00000100739	CABZ01052573.1	7.62945	2.93158	1.21e-08	2.55e-07	up	yes
ENSDARG00000097123	FP102170.1	7.61516	2.92887	0.000511673	0.00339584	up	yes
ENSDARG00000020364	fbp1b	7.61201	2.92828	6.66e-30	1.35e-27	up	yes
ENSDARG00000099384	si:dkey-238k10.1	7.5828	2.92273	0.00183171	0.00997802	up	yes
ENSDARG00000116211	si:dkey-5i16.5	7.57327	2.92092	0.000697693	0.00444284	up	yes
ENSDARG00000076472	ovol1a	7.53446	2.9135	2.37e-10	6.75e-09	up	yes
ENSDARG00000012745	poc1bl	7.51864	2.91047	6.24e-10	1.66e-08	up	yes
ENSDARG00000015922	stk17al	7.42535	2.89246	1.09e-15	6.74e-14	up	yes
ENSDARG00000055395	foxq1b	7.42432	2.89226	2.93e-14	1.49e-12	up	yes
ENSDARG00000058206	si:ch211-153b23.5	7.40786	2.88906	9.37e-05	0.000789767	up	yes
ENSDARG00000077697	si:dkey-105i14.1	7.40694	2.88888	5.32e-30	1.09e-27	up	yes
ENSDARG00000055705	f5	7.39777	2.88709	2.18e-07	3.56e-06	up	yes
ENSDARG00000017010	scamp2l	7.3657	2.88082	0.000128463	0.0010388	up	yes
ENSDARG00000078797	dennd3a	7.35176	2.87809	9.25e-10	2.41e-08	up	yes
ENSDARG00000101178	sh3rf2	7.3425	2.87627	0.000345123	0.00242273	up	yes
ENSDARG00000033802	cyp27a7	7.33697	2.87518	4.04e-05	0.000371513	up	yes
ENSDARG00000070844	gamt	7.31689	2.87123	1.81e-11	6.22e-10	up	yes
ENSDARG00000087596	si:ch73-95l15.5	7.31556	2.87097	1.35e-19	1.23e-17	up	yes
ENSDARG00000058939	b4galnt3b	7.30215	2.86832	1.3e-10	3.83e-09	up	yes
ENSDARG00000034975	gpr157	7.29243	2.8664	5.23e-05	0.000467522	up	yes
ENSDARG00000097155	GDPGP1	7.27191	2.86234	0.000418265	0.00285322	up	yes
ENSDARG00000087573	hdac11	7.26023	2.86001	1.56e-07	2.62e-06	up	yes
ENSDARG00000098746	dhrs13l1	7.25739	2.85945	4.1e-07	6.28e-06	up	yes
ENSDARG00000041301	crybb3	7.25562	2.8591	1.99e-05	0.000202056	up	yes
ENSDARG00000076179	ngef	7.24534	2.85705	1.56e-05	0.000163222	up	yes
ENSDARG00000077643	lypd6b	7.24255	2.8565	0.000664846	0.00426721	up	yes
ENSDARG00000044094	gfpt2	7.21734	2.85147	2.25e-06	2.88e-05	up	yes
ENSDARG00000113690	si:ch211-223g7.6	7.19703	2.8474	0.000911361	0.00555814	up	yes
ENSDARG00000043238	atg16l2	7.19194	2.84638	0.00114869	0.00676654	up	yes
ENSDARG00000063435	trpm4b.2	7.1871	2.84541	1.68e-05	0.000174408	up	yes
ENSDARG00000015793	creb3l1	7.18433	2.84485	3.54e-24	4.47e-22	up	yes
ENSDARG00000018459	msrb2	7.17778	2.84354	4.5e-17	3.44e-15	up	yes
ENSDARG00000069378	pard6a	7.16214	2.84039	4.37e-23	5.09e-21	up	yes
ENSDARG00000019420	etnk1	7.09981	2.82778	8.4e-13	3.55e-11	up	yes
ENSDARG00000094694	BX005329.3	7.0962	2.82705	0.00104568	0.00624889	up	yes
ENSDARG00000115989	BX323887.1	7.07388	2.8225	1.15e-05	0.000125275	up	yes
ENSDARG00000034211	capn2l	7.07162	2.82204	6.39e-06	7.36e-05	up	yes
ENSDARG00000078512	acaca	7.04971	2.81756	1.02e-21	1.07e-19	up	yes
ENSDARG00000061391	grhl1	7.04722	2.81705	5.83e-12	2.15e-10	up	yes
ENSDARG00000074526	zbtb16b	7.04485	2.81657	2.73e-12	1.06e-10	up	yes
ENSDARG00000009885	sult3st1	7.02499	2.8125	0.000185613	0.00142335	up	yes
ENSDARG00000071345	mgst2	6.98141	2.80352	6.53e-16	4.21e-14	up	yes
ENSDARG00000031325	tmed1a	6.95042	2.7971	1.53e-09	3.84e-08	up	yes
ENSDARG00000069433	tnk1	6.94748	2.79649	9.24e-13	3.89e-11	up	yes
ENSDARG00000089917	sh3tc2	6.9357	2.79404	2.11e-14	1.09e-12	up	yes
ENSDARG00000103981	bhlha9	6.88822	2.78413	1.86e-08	3.78e-07	up	yes
ENSDARG00000091860	zgc:194007	6.88681	2.78383	0.000788654	0.00490638	up	yes
ENSDARG00000057138	zgc:174164	6.86344	2.77893	1.13e-07	1.98e-06	up	yes
ENSDARG00000101892	ino80e	6.86044	2.7783	9.94e-15	5.33e-13	up	yes
ENSDARG00000002298	ankrd22	6.85276	2.77668	3.76e-12	1.42e-10	up	yes
ENSDARG00000102206	stc2b	6.82256	2.77031	3.98e-05	0.000366993	up	yes
ENSDARG00000053890	tmem62	6.80468	2.76653	0.00102029	0.00612844	up	yes
ENSDARG00000104039	errfi1a	6.79095	2.76361	2.07e-12	8.27e-11	up	yes
ENSDARG00000020417	emx3	6.77284	2.75976	0.000218499	0.00163913	up	yes
ENSDARG00000103199	si:dkey-247k7.2	6.75453	2.75586	1.69e-25	2.39e-23	up	yes
ENSDARG00000058693	cast	6.73658	2.75202	9.46e-34	2.52e-31	up	yes
ENSDARG00000077488	si:ch73-289h5.4	6.7346	2.75159	7.64e-07	1.1e-05	up	yes
ENSDARG00000071629	BX511034.1	6.73322	2.7513	6.3e-08	1.16e-06	up	yes
ENSDARG00000010267	dpydb	6.72397	2.74931	1.47e-09	3.7e-08	up	yes
ENSDARG00000103747	cav1	6.72125	2.74873	4.37e-11	1.41e-09	up	yes
ENSDARG00000056196	slc2a2	6.71381	2.74713	2.56e-05	0.000250631	up	yes
ENSDARG00000103699	ptpn13	6.69576	2.74325	3.11e-27	5.25e-25	up	yes
ENSDARG00000011521	upb1	6.69095	2.74221	2.13e-17	1.66e-15	up	yes
ENSDARG00000062447	hecw2a	6.67548	2.73887	1.5e-09	3.77e-08	up	yes
ENSDARG00000006577	nadka	6.67171	2.73806	5.83e-05	0.000515217	up	yes
ENSDARG00000067718	si:dkey-3h3.3	6.60426	2.7234	0.000412635	0.00282396	up	yes
ENSDARG00000031929	stard14	6.60207	2.72292	1.08e-13	5.06e-12	up	yes
ENSDARG00000105584	slc8b1	6.57514	2.71702	0.000252462	0.00185211	up	yes
ENSDARG00000059719	fam169aa	6.57233	2.71641	1.95e-22	2.17e-20	up	yes
ENSDARG00000020143	pah	6.56266	2.71428	0.00126299	0.00732108	up	yes
ENSDARG00000057239	tph2	6.56094	2.7139	0.000587734	0.00383657	up	yes
ENSDARG00000026629	gmds	6.5446	2.7103	9.18e-25	1.2e-22	up	yes
ENSDARG00000096896	BX004991.1	6.52299	2.70553	5.74e-05	0.000508332	up	yes
ENSDARG00000054060	pof1b	6.51281	2.70328	8.19e-11	2.5e-09	up	yes
ENSDARG00000004748	zgc:100868	6.50333	2.70118	3.54e-08	6.81e-07	up	yes
ENSDARG00000055784	ptpn3	6.48426	2.69694	4.95e-24	6.1e-22	up	yes
ENSDARG00000022631	cyp2p9	6.48003	2.696	8.62e-08	1.55e-06	up	yes
ENSDARG00000077836	ttc22	6.47909	2.69579	9.63e-05	0.000808857	up	yes
ENSDARG00000099351	igfbp1a	6.46595	2.69286	2.1e-10	6.01e-09	up	yes
ENSDARG00000088202	sh3d19	6.45928	2.69137	9.96e-15	5.33e-13	up	yes
ENSDARG00000103037	CR848788.1	6.45612	2.69067	0.000707712	0.0044917	up	yes
ENSDARG00000043514	si:dkey-239i20.4	6.455	2.69042	0.000344086	0.00241928	up	yes
ENSDARG00000017739	ak5l	6.45158	2.68965	2.67e-07	4.29e-06	up	yes
ENSDARG00000075027	fgfr1bl	6.43382	2.68568	0.000130775	0.00105447	up	yes
ENSDARG00000041787	cx32.3	6.42537	2.68378	1.77e-24	2.28e-22	up	yes
ENSDARG00000079745	si:ch211-166a6.5	6.42156	2.68292	1.85e-26	2.8e-24	up	yes
ENSDARG00000092980	AL929058.1	6.415	2.68145	5.37e-06	6.26e-05	up	yes
ENSDARG00000077217	zgc:162184	6.39843	2.67772	0.000904464	0.00552567	up	yes
ENSDARG00000076830	si:dkey-65b12.6	6.38282	2.67419	0.000159702	0.00124782	up	yes
ENSDARG00000095863	afp4	6.36448	2.67004	4.12e-14	2.05e-12	up	yes
ENSDARG00000087697	lpl	6.32698	2.66152	1.15e-07	2e-06	up	yes
ENSDARG00000052279	osgn1	6.26629	2.64761	1.03e-08	2.2e-07	up	yes
ENSDARG00000095377	CR388207.1	6.26433	2.64716	0.00111089	0.00658498	up	yes
ENSDARG00000057927	rps6ka3b	6.25978	2.64611	6.65e-18	5.47e-16	up	yes
ENSDARG00000039943	tent5ba	6.24832	2.64347	1.1e-14	5.83e-13	up	yes
ENSDARG00000019130	plk2b	6.22906	2.63901	4.84e-06	5.72e-05	up	yes
ENSDARG00000105464	si:ch211-285c6.6	6.21291	2.63527	7.07e-07	1.02e-05	up	yes
ENSDARG00000014340	rab11al	6.21105	2.63484	2.94e-06	3.65e-05	up	yes
ENSDARG00000102387	slc39a14	6.19593	2.63132	8.75e-12	3.11e-10	up	yes
ENSDARG00000031240	kidins220a	6.18768	2.6294	0.000236742	0.00175413	up	yes
ENSDARG00000007807	cyth3a	6.18707	2.62926	5.56e-13	2.41e-11	up	yes
ENSDARG00000052114	crtc3	6.18613	2.62904	1.84e-07	3.05e-06	up	yes
ENSDARG00000055093	cdh27	6.15482	2.62172	2.47e-18	2.11e-16	up	yes
ENSDARG00000079978	samd10a	6.14947	2.62046	1.1e-10	3.27e-09	up	yes
ENSDARG00000102435	plekhf1	6.1399	2.61821	4.03e-07	6.17e-06	up	yes
ENSDARG00000003446	ippk	6.13912	2.61803	5.48e-10	1.48e-08	up	yes
ENSDARG00000057465	gfpt1	6.12453	2.6146	3.83e-07	5.92e-06	up	yes
ENSDARG00000088967	wnk4b	6.11436	2.6122	3.97e-12	1.49e-10	up	yes
ENSDARG00000079244	pigw	6.11109	2.61143	5.8e-08	1.08e-06	up	yes
ENSDARG00000074636	cep170b	6.10174	2.60922	3.61e-10	1e-08	up	yes
ENSDARG00000075108	tmco3	6.09864	2.60849	1.57e-08	3.23e-07	up	yes
ENSDARG00000076487	haao	6.09793	2.60832	1.1e-08	2.34e-07	up	yes
ENSDARG00000098826	plcl2	6.07796	2.60359	0.00081578	0.00504613	up	yes
ENSDARG00000100700	CABZ01066725.1	6.0736	2.60255	0.000890831	0.00545188	up	yes
ENSDARG00000090156	pttg1ipa	6.06197	2.59979	3.17e-06	3.92e-05	up	yes
ENSDARG00000036943	golph3l	6.05014	2.59697	1.45e-24	1.88e-22	up	yes
ENSDARG00000101023	msx2b	6.03467	2.59327	6.98e-06	7.97e-05	up	yes
ENSDARG00000070721	vdrb	6.00576	2.58635	6.85e-11	2.13e-09	up	yes
ENSDARG00000020509	srd5a1	5.97487	2.57891	1.04e-05	0.000114617	up	yes
ENSDARG00000104949	slc27a1b	5.9706	2.57788	1.44e-07	2.45e-06	up	yes
ENSDARG00000076923	kazna	5.96176	2.57574	3.81e-12	1.44e-10	up	yes
ENSDARG00000079637	alpk2	5.95948	2.57519	3.44e-08	6.64e-07	up	yes
ENSDARG00000039677	dsc2l	5.95822	2.57488	2.15e-15	1.26e-13	up	yes
ENSDARG00000071648	zgc:113298	5.9556	2.57425	3.59e-05	0.000337129	up	yes
ENSDARG00000032496	pon1	5.9506	2.57304	8.72e-15	4.71e-13	up	yes
ENSDARG00000092045	si:dkey-225k4.1	5.92611	2.56708	0.000161232	0.00125745	up	yes
ENSDARG00000062315	sik2b	5.89067	2.55843	6.63e-29	1.29e-26	up	yes
ENSDARG00000076381	slc25a1b	5.88903	2.55803	6.18e-08	1.14e-06	up	yes
ENSDARG00000032571	il20ra	5.87853	2.55546	1.32e-05	0.000140486	up	yes
ENSDARG00000062003	myo5b	5.86385	2.55185	1.29e-14	6.79e-13	up	yes
ENSDARG00000093232	CR847566.1	5.85157	2.54882	2.52e-17	1.95e-15	up	yes
ENSDARG00000044755	si:dkeyp-87d8.8	5.83484	2.54469	5.69e-09	1.27e-07	up	yes
ENSDARG00000008637	mttp	5.82442	2.54212	1.81e-08	3.69e-07	up	yes
ENSDARG00000101878	kdf1b	5.81502	2.53979	0.000489844	0.00327054	up	yes
ENSDARG00000098313	nadka	5.80781	2.53799	0.000358683	0.00250436	up	yes
ENSDARG00000073732	myh14	5.79807	2.53557	5.78e-20	5.41e-18	up	yes
ENSDARG00000078127	neurl4	5.77728	2.53039	8.84e-06	9.88e-05	up	yes
ENSDARG00000005364	grin3ba	5.77611	2.5301	0.000138548	0.00110634	up	yes
ENSDARG00000041378	sh2d4a	5.771	2.52882	6.79e-17	5.05e-15	up	yes
ENSDARG00000068851	rnf183	5.76937	2.52841	9.23e-22	9.72e-20	up	yes
ENSDARG00000096832	BX569793.1	5.74932	2.52339	0.000292643	0.00210012	up	yes
ENSDARG00000032801	grk5	5.73951	2.52093	0.000109487	0.000905159	up	yes
ENSDARG00000097929	BX005392.3	5.72643	2.51764	0.000237355	0.00175743	up	yes
ENSDARG00000063140	exd3	5.71401	2.5145	1.61e-09	4.01e-08	up	yes
ENSDARG00000011245	esrp1	5.71225	2.51406	8.24e-20	7.65e-18	up	yes
ENSDARG00000035868	spire1a	5.69294	2.50917	4.44e-17	3.4e-15	up	yes
ENSDARG00000074910	crtc2	5.68626	2.50748	2.94e-10	8.27e-09	up	yes
ENSDARG00000039987	hivep2a	5.68462	2.50706	5.8e-05	0.00051312	up	yes
ENSDARG00000077709	iqsec2b	5.67324	2.50417	3.51e-07	5.47e-06	up	yes
ENSDARG00000043128	cldne	5.6619	2.50129	1.71e-10	4.93e-09	up	yes
ENSDARG00000076092	slc31a2	5.61494	2.48927	0.000137775	0.00110099	up	yes
ENSDARG00000100582	si:ch211-195b11.3	5.6143	2.48911	5.6e-09	1.25e-07	up	yes
ENSDARG00000029443	zgc:92242	5.59429	2.48395	1.16e-14	6.1e-13	up	yes
ENSDARG00000097217	si:dkey-229e3.2	5.59328	2.4837	2.79e-08	5.48e-07	up	yes
ENSDARG00000103428	ogdhb	5.58947	2.48271	2.48e-18	2.11e-16	up	yes
ENSDARG00000092671	pard3ba	5.5843	2.48138	5.74e-17	4.31e-15	up	yes
ENSDARG00000089582	si:dkey-265e15.2	5.58131	2.4806	2.95e-06	3.66e-05	up	yes
ENSDARG00000078102	psda	5.55191	2.47298	0.000297068	0.00212704	up	yes
ENSDARG00000032618	mgst1.1	5.54914	2.47227	3.52e-11	1.16e-09	up	yes
ENSDARG00000074465	vps13c	5.54754	2.47185	8.97e-11	2.72e-09	up	yes
ENSDARG00000033413	acot18	5.54524	2.47125	6.03e-05	0.000530967	up	yes
ENSDARG00000026726	anxa1a	5.54489	2.47116	8.68e-16	5.48e-14	up	yes
ENSDARG00000075163	cxcl20	5.54241	2.47051	0.000867794	0.00532481	up	yes
ENSDARG00000101986	irf6	5.51271	2.46276	2.97e-10	8.34e-09	up	yes
ENSDARG00000100584	ccdc40	5.50458	2.46063	0.00161203	0.00895739	up	yes
ENSDARG00000038242	zgc:113333	5.48313	2.455	9.4e-09	2.03e-07	up	yes
ENSDARG00000068711	crfb4	5.48156	2.45459	9.76e-16	6.1e-14	up	yes
ENSDARG00000070864	bcl6aa	5.46868	2.45119	2.21e-15	1.3e-13	up	yes
ENSDARG00000104800	si:ch211-175m2.4	5.46692	2.45073	0.00154191	0.00865217	up	yes
ENSDARG00000100712	si:dkey-19b23.12	5.46562	2.45039	8.4e-13	3.55e-11	up	yes
ENSDARG00000062855	plekhg7	5.46501	2.45022	1.94e-06	2.53e-05	up	yes
ENSDARG00000101034	si:dkey-206d17.12	5.4531	2.44708	3.9e-27	6.48e-25	up	yes
ENSDARG00000086103	slc37a1	5.44935	2.44608	2.04e-13	9.28e-12	up	yes
ENSDARG00000034262	pld2	5.4264	2.44	6.07e-07	8.94e-06	up	yes
ENSDARG00000040698	plekha8	5.42547	2.43975	2.57e-09	6.16e-08	up	yes
ENSDARG00000001933	prkag2b	5.42219	2.43888	0.000389336	0.00267494	up	yes
ENSDARG00000077785	atf5b	5.41687	2.43746	9.51e-18	7.73e-16	up	yes
ENSDARG00000052000	cav2	5.38626	2.42928	2.77e-16	1.89e-14	up	yes
ENSDARG00000055045	casp3b	5.3824	2.42825	3.1e-06	3.84e-05	up	yes
ENSDARG00000067524	fut9b	5.3821	2.42817	3.4e-12	1.3e-10	up	yes
ENSDARG00000090346	zmp:0000000991	5.37833	2.42716	1.9e-06	2.49e-05	up	yes
ENSDARG00000051975	cd99	5.36923	2.42471	3.05e-25	4.16e-23	up	yes
ENSDARG00000076980	ppp1r16a	5.36625	2.42392	0.00111056	0.00658498	up	yes
ENSDARG00000012194	scp2a	5.36475	2.42351	3.69e-11	1.21e-09	up	yes
ENSDARG00000079912	rapgefl1	5.36123	2.42256	3.8e-05	0.000352962	up	yes
ENSDARG00000102823	CR759887.3	5.35918	2.42201	6.21e-05	0.000544592	up	yes
ENSDARG00000001414	mctp2a	5.35332	2.42043	1.34e-09	3.39e-08	up	yes
ENSDARG00000053500	cbsa	5.34456	2.41807	1.67e-06	2.21e-05	up	yes
ENSDARG00000096857	CU469362.1	5.33976	2.41678	2e-05	0.000202765	up	yes
ENSDARG00000100709	agxt2	5.32908	2.41389	1.53e-09	3.83e-08	up	yes
ENSDARG00000110325	zgc:153733	5.31667	2.41052	6.18e-15	3.41e-13	up	yes
ENSDARG00000021869	rcan2	5.31471	2.40999	0.00170623	0.00940148	up	yes
ENSDARG00000075608	mical2a	5.28907	2.40301	3.59e-06	4.38e-05	up	yes
ENSDARG00000069501	abhd11	5.28719	2.4025	0.000276928	0.00199982	up	yes
ENSDARG00000008886	msx1b	5.28067	2.40072	2.48e-07	4e-06	up	yes
ENSDARG00000055607	cgna	5.27624	2.39951	7.08e-07	1.03e-05	up	yes
ENSDARG00000063037	lipea	5.27228	2.39843	3.63e-13	1.62e-11	up	yes
ENSDARG00000055647	ftr82	5.26934	2.39762	3.98e-12	1.5e-10	up	yes
ENSDARG00000062549	acmsd	5.22763	2.38616	2.34e-08	4.65e-07	up	yes
ENSDARG00000054583	mfsd6b	5.21939	2.38388	2.04e-07	3.35e-06	up	yes
ENSDARG00000093569	bckdhbl	5.21288	2.38208	1.03e-06	1.45e-05	up	yes
ENSDARG00000104064	si:ch211-127b6.2	5.21154	2.38171	0.00120225	0.00703482	up	yes
ENSDARG00000094504	plekha1b	5.21025	2.38135	6.17e-15	3.41e-13	up	yes
ENSDARG00000078983	fam118b	5.20861	2.3809	1.6e-07	2.69e-06	up	yes
ENSDARG00000060980	atp8b1	5.1953	2.37721	5.02e-06	5.9e-05	up	yes
ENSDARG00000111837	trhde.2	5.18884	2.37541	0.000332299	0.00234738	up	yes
ENSDARG00000053483	zgc:113054	5.18629	2.3747	1.07e-16	7.68e-15	up	yes
ENSDARG00000104290	ripk2	5.18537	2.37445	0.000383368	0.00264181	up	yes
ENSDARG00000008697	epas1a	5.18432	2.37415	3.86e-26	5.69e-24	up	yes
ENSDARG00000058365	hspb8	5.17629	2.37192	1.33e-05	0.000141854	up	yes
ENSDARG00000063358	micu1	5.16552	2.36891	8.35e-07	1.19e-05	up	yes
ENSDARG00000100088	zmp:0000001114	5.16253	2.36808	1.58e-17	1.25e-15	up	yes
ENSDARG00000039099	aep1	5.16062	2.36754	2.33e-07	3.78e-06	up	yes
ENSDARG00000087032	rbbp8l	5.14356	2.36277	1.28e-06	1.76e-05	up	yes
ENSDARG00000055540	pfkfb4a	5.12236	2.35681	4.97e-09	1.12e-07	up	yes
ENSDARG00000058038	eml3	5.11356	2.35433	5.95e-06	6.89e-05	up	yes
ENSDARG00000015557	zgc:100829	5.10998	2.35332	5.68e-16	3.71e-14	up	yes
ENSDARG00000062579	kremen1	5.10818	2.35281	6.01e-11	1.89e-09	up	yes
ENSDARG00000003989	crhr1	5.10583	2.35214	1.2e-06	1.67e-05	up	yes
ENSDARG00000013830	osbpl2b	5.09348	2.34865	3.14e-19	2.76e-17	up	yes
ENSDARG00000099546	kynu	5.09153	2.3481	0.00150763	0.00849604	up	yes
ENSDARG00000042010	pklr	5.08631	2.34662	0.000361568	0.00252117	up	yes
ENSDARG00000094792	twf2a	5.07998	2.34482	9.79e-05	0.000820683	up	yes
ENSDARG00000097759	CR628327.1	5.0774	2.34409	5.87e-06	6.81e-05	up	yes
ENSDARG00000068182	crb3b	5.07232	2.34265	5.32e-11	1.69e-09	up	yes
ENSDARG00000036179	myo1ea	5.07213	2.34259	1.44e-11	5.05e-10	up	yes
ENSDARG00000036832	cyt1l	5.0702	2.34204	2.85e-17	2.19e-15	up	yes
ENSDARG00000090949	dlg5b.1	5.06259	2.33988	7.49e-06	8.5e-05	up	yes
ENSDARG00000003751	lats1	5.06178	2.33965	2.34e-10	6.66e-09	up	yes
ENSDARG00000074466	gdpd3a	5.05681	2.33823	2.6e-08	5.16e-07	up	yes
ENSDARG00000069463	alox12	5.05034	2.33638	4.43e-16	2.91e-14	up	yes
ENSDARG00000111945	CABZ01069040.1	5.04982	2.33623	0.000335103	0.00236481	up	yes
ENSDARG00000007412	slc2a1b	5.03813	2.33289	3.67e-06	4.47e-05	up	yes
ENSDARG00000059811	smpd5	5.02001	2.32769	2.37e-07	3.84e-06	up	yes
ENSDARG00000036912	edn1	5.01292	2.32565	6.07e-07	8.95e-06	up	yes
ENSDARG00000034943	tm9sf5	5.00558	2.32354	2.16e-13	9.82e-12	up	yes
ENSDARG00000030954	ftr56	4.99917	2.32169	2.36e-05	0.000234415	up	yes
ENSDARG00000021366	fbp1a	4.99177	2.31955	2.65e-07	4.26e-06	up	yes
ENSDARG00000074126	ttc39a	4.98867	2.31865	9.45e-06	0.000105034	up	yes
ENSDARG00000074219	map3k22	4.9804	2.31626	0.000302636	0.00216176	up	yes
ENSDARG00000031709	mllt1b	4.97227	2.31391	3.39e-05	0.00032024	up	yes
ENSDARG00000087822	agap3	4.96098	2.31062	2.48e-12	9.69e-11	up	yes
ENSDARG00000039392	wnk1b	4.95466	2.30878	1.33e-05	0.000141655	up	yes
ENSDARG00000014311	pgghg	4.9343	2.30285	0.000181614	0.00139508	up	yes
ENSDARG00000104716	zgc:91849	4.92682	2.30066	0.000320781	0.00227824	up	yes
ENSDARG00000061066	c2cd2l	4.92262	2.29943	5.5e-08	1.03e-06	up	yes
ENSDARG00000018814	esrp2	4.91931	2.29845	5.24e-14	2.55e-12	up	yes
ENSDARG00000018266	mthfd1a	4.90471	2.29417	0.00149042	0.00841931	up	yes
ENSDARG00000063649	tead3b	4.89679	2.29184	1.52e-18	1.31e-16	up	yes
ENSDARG00000001354	slc6a22.2	4.89636	2.29171	1.7e-05	0.000176199	up	yes
ENSDARG00000110709	zdhhc21	4.88835	2.28935	4.9e-17	3.73e-15	up	yes
ENSDARG00000100260	them6	4.88092	2.28715	2.1e-06	2.71e-05	up	yes
ENSDARG00000097816	si:dkey-117a8.1	4.8732	2.28487	0.000698717	0.00444399	up	yes
ENSDARG00000036237	slc27a2a	4.86746	2.28317	0.000581369	0.00379998	up	yes
ENSDARG00000069250	uacaa	4.85413	2.27921	4.85e-12	1.8e-10	up	yes
ENSDARG00000020981	slc35a3b	4.85177	2.27851	0.00075364	0.00472879	up	yes
ENSDARG00000041797	cx28.9	4.84784	2.27734	4.89e-10	1.33e-08	up	yes
ENSDARG00000110371	CABZ01086293.1	4.83328	2.273	2.22e-06	2.85e-05	up	yes
ENSDARG00000063390	pvrl2l	4.81555	2.2677	1.79e-07	2.98e-06	up	yes
ENSDARG00000054973	itsn2b	4.80828	2.26552	8.71e-16	5.48e-14	up	yes
ENSDARG00000052470	igfbp2a	4.79461	2.26141	2.52e-12	9.82e-11	up	yes
ENSDARG00000092947	cyt1	4.78881	2.25967	9.93e-24	1.19e-21	up	yes
ENSDARG00000073996	prickle3	4.76418	2.25223	7.74e-05	0.000666606	up	yes
ENSDARG00000013847	egfra	4.74999	2.24792	3.11e-08	6.08e-07	up	yes
ENSDARG00000052387	pou2f3	4.74865	2.24752	0.000252184	0.00185096	up	yes
ENSDARG00000107441	TANC2	4.74828	2.24741	0.000751432	0.00471942	up	yes
ENSDARG00000116617	spaca4l	4.74465	2.2463	5.73e-16	3.72e-14	up	yes
ENSDARG00000091222	si:dkey-190l8.2	4.73361	2.24294	0.000303041	0.00216392	up	yes
ENSDARG00000022165	mgst1.2	4.73352	2.24291	3.99e-16	2.65e-14	up	yes
ENSDARG00000116052	il4r.1	4.73123	2.24222	1.68e-11	5.8e-10	up	yes
ENSDARG00000104804	si:ch211-238e22.8	4.72908	2.24156	0.000710801	0.00450859	up	yes
ENSDARG00000098641	nbeal2	4.72896	2.24152	3.85e-16	2.57e-14	up	yes
ENSDARG00000076773	lrrc58a	4.72408	2.24003	2.22e-06	2.85e-05	up	yes
ENSDARG00000042172	c7a	4.71996	2.23877	3.38e-05	0.000319011	up	yes
ENSDARG00000101350	arhgap28	4.71937	2.23859	3.32e-06	4.08e-05	up	yes
ENSDARG00000088390	nme4	4.71873	2.2384	0.000172117	0.00133051	up	yes
ENSDARG00000020488	arhgap17a	4.71334	2.23675	1.62e-07	2.71e-06	up	yes
ENSDARG00000002483	wnt7ab	4.70068	2.23287	0.000196111	0.00149406	up	yes
ENSDARG00000104573	slc12a2	4.6997	2.23257	1.39e-17	1.11e-15	up	yes
ENSDARG00000105641	si:ch211-98n17.5	4.68368	2.22764	2.17e-05	0.000217516	up	yes
ENSDARG00000087018	FO704748.1	4.68113	2.22686	1.26e-07	2.18e-06	up	yes
ENSDARG00000097689	CT867948.1	4.66285	2.22121	4.67e-14	2.29e-12	up	yes
ENSDARG00000058005	hgd	4.64359	2.21524	6.36e-15	3.51e-13	up	yes
ENSDARG00000027777	tnfaip3	4.64273	2.21497	6.62e-05	0.000578176	up	yes
ENSDARG00000054122	tmem30b	4.6325	2.21179	1.42e-12	5.75e-11	up	yes
ENSDARG00000077407	si:dkey-184p18.2	4.63101	2.21133	3.85e-07	5.93e-06	up	yes
ENSDARG00000058775	2022-10-02	4.62923	2.21077	0.000385045	0.00265151	up	yes
ENSDARG00000091535	ccser2b	4.62712	2.21012	0.000431704	0.0029335	up	yes
ENSDARG00000056346	acap1	4.62001	2.2079	1.45e-10	4.21e-09	up	yes
ENSDARG00000007418	chmp4c	4.61579	2.20658	4.03e-10	1.11e-08	up	yes
ENSDARG00000053241	sts	4.61522	2.2064	0.00072724	0.0045935	up	yes
ENSDARG00000067729	arid3c	4.59299	2.19944	2.32e-09	5.6e-08	up	yes
ENSDARG00000089223	ngfrb	4.59156	2.19899	2.47e-08	4.89e-07	up	yes
ENSDARG00000008310	ip6k2a	4.58959	2.19836	4.93e-13	2.14e-11	up	yes
ENSDARG00000100223	gpa33a	4.58651	2.1974	2.57e-17	1.98e-15	up	yes
ENSDARG00000045262	gsnb	4.57513	2.19381	3.62e-19	3.18e-17	up	yes
ENSDARG00000040628	zgc:110333	4.56392	2.19027	1.09e-08	2.32e-07	up	yes
ENSDARG00000043447	gpr55a	4.56391	2.19027	0.000145564	0.00115361	up	yes
ENSDARG00000045486	pawr	4.56068	2.18925	3.3e-05	0.000312042	up	yes
ENSDARG00000067958	sh3gl1a	4.56039	2.18916	3.48e-10	9.71e-09	up	yes
ENSDARG00000088168	ablim3	4.55908	2.18874	1e-06	1.4e-05	up	yes
ENSDARG00000056226	creb3l3a	4.5576	2.18828	0.00158544	0.00885167	up	yes
ENSDARG00000099799	si:dkey-11f4.16	4.55714	2.18813	1.39e-05	0.000147059	up	yes
ENSDARG00000061600	cemip2	4.54439	2.18409	0.000174987	0.00134924	up	yes
ENSDARG00000006840	gnmt	4.53973	2.18261	2.18e-12	8.67e-11	up	yes
ENSDARG00000079933	SLC46A3	4.53181	2.18009	0.00031447	0.00223945	up	yes
ENSDARG00000068246	plcb3	4.53068	2.17973	0.000188923	0.00144557	up	yes
ENSDARG00000034503	per2	4.52388	2.17756	1.8e-09	4.46e-08	up	yes
ENSDARG00000030824	esyt2a	4.51523	2.1748	4.42e-13	1.95e-11	up	yes
ENSDARG00000036876	zgc:153284	4.49963	2.16981	0.000206584	0.00156087	up	yes
ENSDARG00000027088	ptgdsb.1	4.49872	2.16952	0.000505492	0.00336549	up	yes
ENSDARG00000068876	zgc:153031	4.49676	2.16889	0.000417136	0.00284829	up	yes
ENSDARG00000040133	ackr4b	4.49662	2.16884	8.97e-05	0.000759804	up	yes
ENSDARG00000006011	klhl42	4.4948	2.16826	0.000645692	0.00416075	up	yes
ENSDARG00000018643	igf2a	4.49362	2.16788	0.000208407	0.00157125	up	yes
ENSDARG00000037097	slc7a2	4.49151	2.1672	1.79e-06	2.36e-05	up	yes
ENSDARG00000040280	zgc:110182	4.4901	2.16675	8.98e-07	1.27e-05	up	yes
ENSDARG00000077768	malt1	4.48873	2.16631	0.000115161	0.000945389	up	yes
ENSDARG00000055255	pitpnm3	4.48682	2.16569	1.88e-13	8.6e-12	up	yes
ENSDARG00000110963	trib1	4.48038	2.16362	5.58e-05	0.000496023	up	yes
ENSDARG00000094695	si:dkey-204f11.64	4.48006	2.16352	5.24e-09	1.18e-07	up	yes
ENSDARG00000087168	si:ch211-162i8.4	4.46503	2.15867	4.72e-05	0.000427387	up	yes
ENSDARG00000068705	tmem168a	4.45844	2.15654	0.000140782	0.00112077	up	yes
ENSDARG00000002909	tjp3	4.45116	2.15418	2.66e-18	2.25e-16	up	yes
ENSDARG00000046124	rab11fip1a	4.45019	2.15387	1.39e-05	0.000147646	up	yes
ENSDARG00000051861	pkp3a	4.44839	2.15328	1.27e-20	1.25e-18	up	yes
ENSDARG00000012801	pfkpb	4.43909	2.15026	5.7e-05	0.000505342	up	yes
ENSDARG00000093405	casp6	4.4379	2.14988	4.15e-05	0.000380675	up	yes
ENSDARG00000076867	mrtfbb	4.43781	2.14985	5.2e-11	1.66e-09	up	yes
ENSDARG00000098194	SLC39A11	4.43129	2.14773	1.69e-05	0.000175339	up	yes
ENSDARG00000059123	plcd1a	4.43125	2.14771	2.65e-12	1.03e-10	up	yes
ENSDARG00000055271	nkd2a	4.42588	2.14596	5.65e-07	8.4e-06	up	yes
ENSDARG00000052705	pkp1b	4.39382	2.13548	9.11e-07	1.29e-05	up	yes
ENSDARG00000025076	marveld2a	4.38928	2.13399	6.03e-05	0.000530804	up	yes
ENSDARG00000057303	galnt7	4.37966	2.13082	9.19e-10	2.4e-08	up	yes
ENSDARG00000073935	wnt6b	4.37028	2.12772	0.000167188	0.00129813	up	yes
ENSDARG00000099819	sb:cb1058	4.36679	2.12657	1.31e-05	0.000139732	up	yes
ENSDARG00000006526	fn1b	4.3614	2.12479	3.61e-07	5.61e-06	up	yes
ENSDARG00000097733	CR932000.1	4.35827	2.12376	1.95e-05	0.000198274	up	yes
ENSDARG00000002196	bach1b	4.35324	2.12209	1.67e-11	5.77e-10	up	yes
ENSDARG00000101894	stk10	4.35109	2.12138	1.14e-09	2.92e-08	up	yes
ENSDARG00000103277	cyp24a1	4.34853	2.12053	2.92e-06	3.64e-05	up	yes
ENSDARG00000061651	marveld2b	4.34387	2.11898	7.75e-11	2.39e-09	up	yes
ENSDARG00000009266	uevld	4.31701	2.11003	1.44e-06	1.94e-05	up	yes
ENSDARG00000031343	rab6bb	4.31083	2.10796	9.3e-11	2.81e-09	up	yes
ENSDARG00000104314	nrg1	4.30541	2.10615	1.11e-09	2.86e-08	up	yes
ENSDARG00000059247	tmem54a	4.29722	2.1034	8.12e-13	3.46e-11	up	yes
ENSDARG00000031782	crybg1a	4.29058	2.10117	1.31e-08	2.74e-07	up	yes
ENSDARG00000094041	krt17	4.28923	2.10072	1.35e-06	1.85e-05	up	yes
ENSDARG00000075919	ccser1	4.27903	2.09728	0.00162853	0.00902762	up	yes
ENSDARG00000020893	slc25a55a	4.27205	2.09493	2.65e-09	6.32e-08	up	yes
ENSDARG00000104581	tom1	4.27155	2.09476	0.000366414	0.00254485	up	yes
ENSDARG00000080337	NC_002333.4	4.26887	2.09385	1.61e-15	9.63e-14	up	yes
ENSDARG00000099465	rnf213a	4.26491	2.09252	1.36e-15	8.26e-14	up	yes
ENSDARG00000018485	cyp2v1	4.25114	2.08785	5.1e-05	0.000457368	up	yes
ENSDARG00000057671	epas1b	4.24498	2.08576	0.00155356	0.00870595	up	yes
ENSDARG00000094708	sftpba	4.24408	2.08545	0.000449013	0.00303253	up	yes
ENSDARG00000003091	oclnb	4.2433	2.08519	5.98e-15	3.33e-13	up	yes
ENSDARG00000057531	pgap3	4.24209	2.08478	3.9e-05	0.000360563	up	yes
ENSDARG00000075759	samd4a	4.24032	2.08417	0.000224564	0.00167687	up	yes
ENSDARG00000016231	bcap29	4.23811	2.08342	0.000221635	0.00165911	up	yes
ENSDARG00000086808	ddhd1a	4.23319	2.08174	0.000373309	0.00258591	up	yes
ENSDARG00000015495	klf3	4.22419	2.07867	9.2e-09	1.99e-07	up	yes
ENSDARG00000007976	si:ch211-220f16.2	4.21618	2.07594	4.27e-11	1.38e-09	up	yes
ENSDARG00000087303	cebpd	4.20755	2.07298	1.4e-06	1.9e-05	up	yes
ENSDARG00000078217	cblc	4.20351	2.07159	9.28e-07	1.31e-05	up	yes
ENSDARG00000092726	si:dkey-184p9.7	4.2028	2.07135	2.03e-16	1.39e-14	up	yes
ENSDARG00000078973	uckl1b	4.19522	2.06875	3.46e-07	5.42e-06	up	yes
ENSDARG00000069807	zdhhc18a	4.19388	2.06828	5.6e-10	1.51e-08	up	yes
ENSDARG00000076041	wwc1	4.16956	2.05989	3.05e-08	5.96e-07	up	yes
ENSDARG00000115872	CU855552.1	4.1692	2.05977	0.000218482	0.00163913	up	yes
ENSDARG00000061654	wwc3	4.16895	2.05969	5.77e-05	0.000510485	up	yes
ENSDARG00000039512	ap1m3	4.16572	2.05857	2.69e-07	4.32e-06	up	yes
ENSDARG00000011855	aak1a	4.16533	2.05843	2.75e-07	4.4e-06	up	yes
ENSDARG00000020956	pck2	4.16498	2.05831	2.61e-15	1.52e-13	up	yes
ENSDARG00000029234	stxbp5b	4.16221	2.05735	5.38e-07	8.04e-06	up	yes
ENSDARG00000075984	hsbp1l1	4.16149	2.0571	0.00114519	0.0067516	up	yes
ENSDARG00000016188	SBNO2	4.14814	2.05247	7.36e-12	2.67e-10	up	yes
ENSDARG00000010673	trim16	4.14777	2.05234	0.000109231	0.000903755	up	yes
ENSDARG00000103322	si:ch73-347e22.8	4.14449	2.0512	4.84e-09	1.1e-07	up	yes
ENSDARG00000058605	vsig10	4.13775	2.04885	9.1e-13	3.84e-11	up	yes
ENSDARG00000061021	fam160a1a	4.12633	2.04486	1.54e-07	2.6e-06	up	yes
ENSDARG00000024964	patj	4.11697	2.04158	1.41e-05	0.000149388	up	yes
ENSDARG00000057125	pld1b	4.10704	2.0381	0.00147352	0.00833282	up	yes
ENSDARG00000000730	slc6a22.1	4.10455	2.03722	2.39e-05	0.000236231	up	yes
ENSDARG00000062929	FAM83G	4.10029	2.03573	3.86e-10	1.07e-08	up	yes
ENSDARG00000002396	cry-dash	4.0792	2.02829	1.79e-11	6.18e-10	up	yes
ENSDARG00000103634	CU914622.2	4.06642	2.02376	3.03e-05	0.000290513	up	yes
ENSDARG00000096310	wu:fj64h06	4.05565	2.01993	2.91e-06	3.63e-05	up	yes
ENSDARG00000105651	BX323060.3	4.05355	2.01918	0.00149408	0.00843096	up	yes
ENSDARG00000086336	si:ch211-157b11.12	4.04581	2.01643	8.26e-07	1.18e-05	up	yes
ENSDARG00000032458	mark2b	4.04095	2.01469	7.66e-13	3.28e-11	up	yes
ENSDARG00000098955	ssh2b	4.03706	2.01331	2.85e-06	3.56e-05	up	yes
ENSDARG00000015805	cgnl1	4.03404	2.01223	0.000166906	0.00129642	up	yes
ENSDARG00000075349	si:ch73-138n13.1	4.03174	2.0114	3.34e-08	6.48e-07	up	yes
ENSDARG00000074776	tmem154	4.0265	2.00953	0.000321456	0.0022815	up	yes
ENSDARG00000100927	nfatc2a	4.02316	2.00833	0.000160822	0.00125471	up	yes
ENSDARG00000061020	ccdc186	4.00433	2.00156	3.38e-11	1.11e-09	up	yes
ENSDARG00000098387	tmem176l.3a	4.00194	2.0007	2.77e-12	1.07e-10	up	yes
ENSDARG00000101849	adipor2	3.99828	1.99938	8.19e-14	3.87e-12	up	yes
ENSDARG00000117240	CABZ01083943.1	3.99445	1.998	0.000440213	0.00298266	up	yes
ENSDARG00000097973	si:ch1073-190k2.1	3.99326	1.99757	6.18e-06	7.13e-05	up	yes
ENSDARG00000087933	zgc:174972	3.99291	1.99744	5.59e-05	0.000496023	up	yes
ENSDARG00000006899	far1	3.98818	1.99573	1.33e-09	3.38e-08	up	yes
ENSDARG00000102470	mpp7a	3.98561	1.9948	5.42e-08	1.02e-06	up	yes
ENSDARG00000055276	rel	3.98505	1.9946	3.79e-11	1.24e-09	up	yes
ENSDARG00000022970	tm9sf1	3.96959	1.98899	8.94e-10	2.34e-08	up	yes
ENSDARG00000051940	ugt2a1	3.96153	1.98606	7.63e-07	1.1e-05	up	yes
ENSDARG00000100690	si:ch211-256e16.11	3.96112	1.98591	0.00138639	0.0079252	up	yes
ENSDARG00000005108	oclna	3.96075	1.98577	2.27e-09	5.49e-08	up	yes
ENSDARG00000010728	scin	3.95837	1.98491	0.0016476	0.00912132	up	yes
ENSDARG00000037528	si:ch211-191a24.4	3.95674	1.98431	0.000996224	0.00601302	up	yes
ENSDARG00000079555	ccdc85cb	3.94678	1.98067	2.91e-06	3.63e-05	up	yes
ENSDARG00000095796	si:dkey-87o1.2	3.94594	1.98037	6.66e-06	7.64e-05	up	yes
ENSDARG00000052129	boka	3.94432	1.97978	4.83e-16	3.16e-14	up	yes
ENSDARG00000031647	stat2	3.94383	1.9796	0.00132652	0.00763508	up	yes
ENSDARG00000036462	rab11fip1b	3.93354	1.97583	0.000192202	0.0014664	up	yes
ENSDARG00000098191	si:dkey-16l2.20	3.91925	1.97058	1.1e-13	5.11e-12	up	yes
ENSDARG00000035309	entpd3	3.91805	1.97014	1.42e-05	0.000150092	up	yes
ENSDARG00000015471	chd1l	3.91702	1.96976	7.7e-06	8.7e-05	up	yes
ENSDARG00000104676	prkd2	3.91539	1.96916	1.08e-09	2.78e-08	up	yes
ENSDARG00000058606	sik1	3.91377	1.96856	1.89e-19	1.69e-17	up	yes
ENSDARG00000016730	rfxank	3.91342	1.96843	0.00077671	0.00484065	up	yes
ENSDARG00000016393	arf2b	3.90299	1.96458	0.00106928	0.00637722	up	yes
ENSDARG00000087921	plce1	3.89707	1.96239	1.06e-06	1.48e-05	up	yes
ENSDARG00000040465	irf2	3.89419	1.96132	4.03e-10	1.11e-08	up	yes
ENSDARG00000038754	plk3	3.89394	1.96123	0.000189263	0.00144713	up	yes
ENSDARG00000004695	six4a	3.89135	1.96027	1.11e-06	1.55e-05	up	yes
ENSDARG00000052039	caspb	3.88915	1.95945	2.03e-08	4.1e-07	up	yes
ENSDARG00000023678	ercc5	3.88303	1.95718	0.00133269	0.00766604	up	yes
ENSDARG00000037655	pls3	3.86672	1.95111	4.36e-06	5.22e-05	up	yes
ENSDARG00000063197	golga2	3.85527	1.94683	2.97e-05	0.000286029	up	yes
ENSDARG00000076238	gramd1c	3.85359	1.9462	0.00116574	0.00685354	up	yes
ENSDARG00000060238	uacab	3.85164	1.94547	4.48e-08	8.5e-07	up	yes
ENSDARG00000070427	s100v1	3.84981	1.94479	1.23e-11	4.32e-10	up	yes
ENSDARG00000094974	BX530068.1	3.84846	1.94428	0.000971911	0.00588483	up	yes
ENSDARG00000025403	ftr83	3.84739	1.94388	8.45e-07	1.2e-05	up	yes
ENSDARG00000060153	h6pd	3.84713	1.94378	0.000116913	0.000957164	up	yes
ENSDARG00000059817	mtmr12	3.84003	1.94112	2.43e-05	0.000239334	up	yes
ENSDARG00000076870	piezo1	3.83206	1.93812	4.88e-09	1.11e-07	up	yes
ENSDARG00000019541	gpt2l	3.82896	1.93695	3.14e-05	0.000299149	up	yes
ENSDARG00000001879	nav2b	3.82596	1.93582	4.93e-14	2.42e-12	up	yes
ENSDARG00000062248	ptpn21	3.82322	1.93479	2.55e-10	7.19e-09	up	yes
ENSDARG00000010186	myo3a	3.82288	1.93466	2.32e-06	2.96e-05	up	yes
ENSDARG00000060340	si:dkey-157l19.2	3.81421	1.93139	0.00167587	0.00925597	up	yes
ENSDARG00000104028	si:dkey-74k8.3	3.8095	1.9296	7.62e-08	1.38e-06	up	yes
ENSDARG00000011449	fes	3.80552	1.92809	0.00102581	0.00615632	up	yes
ENSDARG00000078576	setd5	3.80464	1.92776	1.27e-06	1.75e-05	up	yes
ENSDARG00000018971	b3gnt5a	3.79585	1.92442	1.26e-12	5.2e-11	up	yes
ENSDARG00000006031	abat	3.79081	1.92251	2.15e-08	4.33e-07	up	yes
ENSDARG00000097266	AL954322.3	3.78993	1.92217	3.64e-05	0.00034024	up	yes
ENSDARG00000029905	phyhd1	3.78656	1.92089	6.8e-09	1.51e-07	up	yes
ENSDARG00000088899	ralgapb	3.78131	1.91889	2.15e-13	9.76e-12	up	yes
ENSDARG00000099374	sp9	3.77489	1.91644	8.59e-05	0.000731774	up	yes
ENSDARG00000070170	si:ch211-225p5.8	3.77209	1.91536	5.45e-07	8.13e-06	up	yes
ENSDARG00000099003	cyp2aa1	3.76897	1.91417	0.000379494	0.00262369	up	yes
ENSDARG00000062970	fam129ba	3.76885	1.91413	9.05e-20	8.32e-18	up	yes
ENSDARG00000088515	st6gal2b	3.7686	1.91403	0.000335281	0.00236506	up	yes
ENSDARG00000101471	fgd4a	3.76226	1.9116	0.000479204	0.00320763	up	yes
ENSDARG00000099677	bambib	3.75775	1.90987	4.39e-05	0.000400148	up	yes
ENSDARG00000071215	palm3	3.74998	1.90688	4.76e-06	5.64e-05	up	yes
ENSDARG00000036993	erbb3b	3.74946	1.90668	8.68e-08	1.56e-06	up	yes
ENSDARG00000098304	taok1b	3.74522	1.90505	2.09e-06	2.71e-05	up	yes
ENSDARG00000089159	acot14	3.7332	1.90041	7.49e-07	1.08e-05	up	yes
ENSDARG00000102458	hip1rb	3.73006	1.8992	0.000772778	0.00482042	up	yes
ENSDARG00000009544	cldnb	3.72948	1.89897	1.69e-08	3.47e-07	up	yes
ENSDARG00000042874	phlda2	3.72512	1.89729	5.02e-05	0.000451176	up	yes
ENSDARG00000057983	svopl	3.72345	1.89664	1.9e-05	0.000193516	up	yes
ENSDARG00000020953	dnajb6b	3.72214	1.89613	3.66e-09	8.47e-08	up	yes
ENSDARG00000053684	aldob	3.7162	1.89383	5.56e-11	1.76e-09	up	yes
ENSDARG00000021404	zgc:110319	3.71145	1.89198	4.36e-07	6.62e-06	up	yes
ENSDARG00000027611	cavin2a	3.70348	1.88888	5.69e-13	2.46e-11	up	yes
ENSDARG00000086075	ttc3	3.69397	1.88517	8.52e-12	3.03e-10	up	yes
ENSDARG00000016656	mgme1	3.6917	1.88428	0.00013104	0.00105558	up	yes
ENSDARG00000076945	dsg2.1	3.67476	1.87765	6.84e-07	9.94e-06	up	yes
ENSDARG00000061525	slka	3.67474	1.87764	3.2e-08	6.24e-07	up	yes
ENSDARG00000056239	tmem45b	3.66572	1.8741	2.41e-10	6.85e-09	up	yes
ENSDARG00000011909	itpr2	3.66572	1.8741	5.62e-06	6.53e-05	up	yes
ENSDARG00000074390	tmem176l.4	3.6542	1.86956	2.06e-09	5.06e-08	up	yes
ENSDARG00000027172	phactr2	3.6493	1.86762	8.37e-06	9.4e-05	up	yes
ENSDARG00000077004	aldh1l1	3.64366	1.86539	6.98e-14	3.36e-12	up	yes
ENSDARG00000017140	zgc:63587	3.63638	1.8625	2.12e-05	0.000213313	up	yes
ENSDARG00000032862	ugt5g1	3.63467	1.86182	0.00113013	0.00667962	up	yes
ENSDARG00000101507	ATG2A	3.6276	1.85901	0.000421716	0.00287304	up	yes
ENSDARG00000015902	stat6	3.62726	1.85888	1.85e-06	2.43e-05	up	yes
ENSDARG00000018257	ncoa1	3.62166	1.85665	2.21e-08	4.42e-07	up	yes
ENSDARG00000075567	fbxl20	3.62135	1.85653	0.000364144	0.00253409	up	yes
ENSDARG00000089441	si:ch211-105c13.3	3.62009	1.85602	0.000382343	0.00263635	up	yes
ENSDARG00000069074	cry3a	3.61749	1.85499	3.25e-18	2.71e-16	up	yes
ENSDARG00000032318	mfsd6a	3.61706	1.85482	0.000386015	0.00265559	up	yes
ENSDARG00000007737	zyg11	3.61703	1.8548	1.27e-10	3.75e-09	up	yes
ENSDARG00000011934	gyg1a	3.61495	1.85398	1.01e-07	1.79e-06	up	yes
ENSDARG00000077982	elf3	3.61017	1.85207	7.04e-16	4.48e-14	up	yes
ENSDARG00000103956	si:dkey-17o15.2	3.60615	1.85046	1.83e-05	0.000186968	up	yes
ENSDARG00000063924	mt-cyb	3.60473	1.84989	1.28e-05	0.000137582	up	yes
ENSDARG00000060962	btr04	3.60183	1.84873	3.89e-08	7.46e-07	up	yes
ENSDARG00000101482	hk2	3.60128	1.84851	1.03e-05	0.000113299	up	yes
ENSDARG00000061242	tuft1a	3.59799	1.84719	1.25e-05	0.000133973	up	yes
ENSDARG00000079994	akap13	3.59146	1.84457	6.07e-08	1.12e-06	up	yes
ENSDARG00000055561	c1galt1b	3.58133	1.84049	5.53e-06	6.43e-05	up	yes
ENSDARG00000068148	arrdc1a	3.57952	1.83977	8.64e-05	0.000735463	up	yes
ENSDARG00000063079	ago3b	3.57648	1.83854	0.00103305	0.00618921	up	yes
ENSDARG00000076673	wu:fi04e12	3.57417	1.83761	3.2e-09	7.48e-08	up	yes
ENSDARG00000061736	ank3a	3.57393	1.83751	0.000108449	0.000898693	up	yes
ENSDARG00000096454	ap1m2	3.56981	1.83585	1.45e-05	0.000152261	up	yes
ENSDARG00000008363	mcl1b	3.56727	1.83482	2.08e-10	5.96e-09	up	yes
ENSDARG00000069505	zgc:136892	3.56714	1.83477	4.31e-05	0.000394217	up	yes
ENSDARG00000039225	vps13a	3.56566	1.83417	3.12e-05	0.000297968	up	yes
ENSDARG00000073870	gdpd2	3.56347	1.83328	4.97e-08	9.36e-07	up	yes
ENSDARG00000040432	klf2b	3.56138	1.83244	2.68e-08	5.29e-07	up	yes
ENSDARG00000052170	uap1	3.55631	1.83038	1.06e-09	2.73e-08	up	yes
ENSDARG00000030269	grtp1b	3.55433	1.82958	0.000146404	0.00115896	up	yes
ENSDARG00000055490	galnt12	3.5536	1.82928	0.000435775	0.00295449	up	yes
ENSDARG00000090427	si:dkey-246i14.3	3.54994	1.8278	1.16e-06	1.61e-05	up	yes
ENSDARG00000057353	ehbp1l1a	3.54985	1.82776	4.01e-05	0.00036951	up	yes
ENSDARG00000043899	psma6l	3.54827	1.82711	8.8e-05	0.000747401	up	yes
ENSDARG00000010752	acsl4b	3.543	1.82497	8.33e-10	2.2e-08	up	yes
ENSDARG00000101886	pdxdc1	3.54125	1.82426	8.84e-05	0.000750635	up	yes
ENSDARG00000039082	zgc:123010	3.54055	1.82397	2.57e-06	3.23e-05	up	yes
ENSDARG00000010844	kras	3.52655	1.81826	3.82e-05	0.000354359	up	yes
ENSDARG00000044691	ppp1r3b	3.50637	1.80998	9.93e-11	2.97e-09	up	yes
ENSDARG00000006283	waslb	3.50367	1.80887	1.32e-09	3.36e-08	up	yes
ENSDARG00000039466	hnrnph3	3.50303	1.8086	3.96e-05	0.000365827	up	yes
ENSDARG00000042866	cx35.4	3.5017	1.80805	9.1e-05	0.000769828	up	yes
ENSDARG00000052388	pcgf5b	3.50032	1.80749	0.000730476	0.00460979	up	yes
ENSDARG00000092155	apoc2	3.49758	1.80636	1.43e-07	2.43e-06	up	yes
ENSDARG00000057166	lrmda	3.49612	1.80575	9e-05	0.000762308	up	yes
ENSDARG00000070487	zgc:110783	3.49605	1.80573	5.42e-06	6.32e-05	up	yes
ENSDARG00000016233	sdr16c5a	3.48804	1.80242	0.000176139	0.00135762	up	yes
ENSDARG00000079530	si:dkey-17m8.1	3.48317	1.8004	3.07e-12	1.18e-10	up	yes
ENSDARG00000061398	epb41l4b	3.47927	1.79878	0.000623075	0.00404471	up	yes
ENSDARG00000061352	bcl11aa	3.47433	1.79674	7.06e-07	1.02e-05	up	yes
ENSDARG00000060093	dapk1	3.47324	1.79628	9.73e-08	1.73e-06	up	yes
ENSDARG00000063539	slc25a15a	3.46899	1.79452	8.87e-05	0.000753205	up	yes
ENSDARG00000062785	adpgk2	3.46342	1.7922	0.000101526	0.000847325	up	yes
ENSDARG00000086786	mfsd10	3.46112	1.79124	0.001594	0.00888768	up	yes
ENSDARG00000089004	si:ch211-207e14.4	3.45677	1.78943	4.4e-05	0.000401587	up	yes
ENSDARG00000053293	ftr14	3.45141	1.78718	0.00152205	0.00856814	up	yes
ENSDARG00000039754	xpc	3.44989	1.78655	7.45e-12	2.69e-10	up	yes
ENSDARG00000042561	lpar2b	3.4449	1.78446	3.16e-07	4.98e-06	up	yes
ENSDARG00000063921	mt-nd5	3.4422	1.78333	0.000111761	0.000922147	up	yes
ENSDARG00000074909	dcaf17	3.43657	1.78097	0.000228295	0.0016993	up	yes
ENSDARG00000045946	sec24d	3.42528	1.77622	2.19e-08	4.38e-07	up	yes
ENSDARG00000091821	smc6	3.4229	1.77522	5.77e-07	8.55e-06	up	yes
ENSDARG00000109830	SFMBT1	3.42284	1.7752	0.000537003	0.00354607	up	yes
ENSDARG00000052471	taf1a	3.42103	1.77443	1.66e-07	2.78e-06	up	yes
ENSDARG00000042900	gtpbp1l	3.41729	1.77285	0.000109445	0.000905159	up	yes
ENSDARG00000098802	map7d1a	3.41728	1.77285	2.97e-05	0.000285833	up	yes
ENSDARG00000007108	lipia	3.41632	1.77244	4.62e-14	2.28e-12	up	yes
ENSDARG00000061841	tiparp	3.41369	1.77133	2.8e-15	1.61e-13	up	yes
ENSDARG00000058946	CU856539.2	3.41009	1.76981	2.3e-07	3.75e-06	up	yes
ENSDARG00000042031	gorab	3.4098	1.76969	2.08e-06	2.7e-05	up	yes
ENSDARG00000096533	rltgr	3.40487	1.7676	9.21e-05	0.000777203	up	yes
ENSDARG00000076361	CABZ01039859.1	3.40032	1.76567	2.81e-06	3.52e-05	up	yes
ENSDARG00000033172	nr2f5	3.39677	1.76417	0.000108024	0.000896227	up	yes
ENSDARG00000043323	lnx1	3.3863	1.75971	5.2e-10	1.41e-08	up	yes
ENSDARG00000062831	si:ch73-22o12.1	3.38379	1.75864	7.46e-10	1.97e-08	up	yes
ENSDARG00000017834	micall2b	3.37471	1.75476	0.000642897	0.00415036	up	yes
ENSDARG00000096037	si:ch211-214j24.14	3.37195	1.75358	0.00103167	0.00618414	up	yes
ENSDARG00000016691	cd9b	3.3638	1.75009	4.33e-07	6.58e-06	up	yes
ENSDARG00000010255	bin2b	3.35966	1.74832	4.69e-06	5.57e-05	up	yes
ENSDARG00000099445	cc2d1b	3.35567	1.7466	2.02e-05	0.000204743	up	yes
ENSDARG00000039871	rpz4	3.35498	1.7463	7.16e-06	8.16e-05	up	yes
ENSDARG00000054842	hsd17b14	3.34967	1.74402	8.56e-05	0.000729783	up	yes
ENSDARG00000078953	epn3a	3.34922	1.74382	3.57e-05	0.000335466	up	yes
ENSDARG00000069752	ckba	3.34516	1.74207	3.19e-05	0.000302899	up	yes
ENSDARG00000008275	klhl24b	3.34092	1.74025	1.14e-06	1.58e-05	up	yes
ENSDARG00000102332	spint1a	3.3397	1.73972	1.23e-05	0.000132426	up	yes
ENSDARG00000020326	tyk2	3.33695	1.73853	0.00031335	0.00223223	up	yes
ENSDARG00000101814	lpar3	3.33045	1.73572	7.82e-06	8.83e-05	up	yes
ENSDARG00000057884	zgc:114174	3.32488	1.7333	0.000172565	0.00133251	up	yes
ENSDARG00000060954	tmcc1b	3.32309	1.73253	2.52e-05	0.000247699	up	yes
ENSDARG00000017624	krt4	3.32267	1.73234	1.23e-09	3.14e-08	up	yes
ENSDARG00000090389	ndufv3	3.31796	1.7303	0.00158104	0.00883178	up	yes
ENSDARG00000014954	snx33	3.31671	1.72975	0.000510631	0.00339106	up	yes
ENSDARG00000074599	frmd4ba	3.31592	1.72941	4.48e-13	1.97e-11	up	yes
ENSDARG00000039310	parla	3.30606	1.72511	0.000277446	0.0020025	up	yes
ENSDARG00000098024	si:dkey-262k9.2	3.29566	1.72057	1.54e-06	2.06e-05	up	yes
ENSDARG00000016143	xiap	3.2917	1.71883	2.89e-07	4.59e-06	up	yes
ENSDARG00000099093	dock1	3.27008	1.70933	4.56e-11	1.47e-09	up	yes
ENSDARG00000036870	arih1l	3.26119	1.7054	2.83e-05	0.00027366	up	yes
ENSDARG00000098224	tmem56b	3.25809	1.70402	1.58e-06	2.11e-05	up	yes
ENSDARG00000063905	mt-co1	3.25582	1.70302	1.81e-05	0.00018506	up	yes
ENSDARG00000015552	phactr4a	3.25509	1.7027	2.72e-09	6.46e-08	up	yes
ENSDARG00000070651	prkcdb	3.25194	1.7013	0.00116731	0.00686011	up	yes
ENSDARG00000079497	tcima	3.24784	1.69948	2.47e-09	5.95e-08	up	yes
ENSDARG00000063908	mt-co2	3.24339	1.6975	0.000972539	0.00588694	up	yes
ENSDARG00000058221	ugcg	3.23912	1.6956	0.00125598	0.00729651	up	yes
ENSDARG00000074311	mast2	3.2328	1.69279	4.28e-09	9.78e-08	up	yes
ENSDARG00000031337	hoxa10b	3.22882	1.69101	0.000734302	0.00462977	up	yes
ENSDARG00000094265	si:dkey-183n20.15	3.22812	1.6907	0.00130497	0.00753335	up	yes
ENSDARG00000099970	CR383676.1	3.22566	1.6896	3.68e-16	2.46e-14	up	yes
ENSDARG00000022727	epha2b	3.22108	1.68754	0.00018745	0.00143639	up	yes
ENSDARG00000068637	si:ch211-281l24.3	3.21758	1.68598	2.98e-05	0.000286176	up	yes
ENSDARG00000063538	kalrnb	3.21217	1.68355	0.0001629	0.00126764	up	yes
ENSDARG00000104568	BX571715.1	3.20843	1.68187	0.00120756	0.00706198	up	yes
ENSDARG00000099448	sh3d21	3.19083	1.67393	1.47e-16	1.02e-14	up	yes
ENSDARG00000015290	sacm1la	3.18845	1.67286	0.00126261	0.00732091	up	yes
ENSDARG00000090548	CR753886.1	3.18264	1.67023	1.92e-05	0.000195878	up	yes
ENSDARG00000021433	asmtl	3.17849	1.66834	8.67e-06	9.71e-05	up	yes
ENSDARG00000067784	CABZ01088428.1	3.17383	1.66622	0.00135471	0.00777576	up	yes
ENSDARG00000043009	fam43a	3.17264	1.66569	0.000145404	0.00115278	up	yes
ENSDARG00000061173	st14a	3.169	1.66403	2.78e-06	3.49e-05	up	yes
ENSDARG00000040131	zfyve26	3.16843	1.66377	1.93e-06	2.52e-05	up	yes
ENSDARG00000035198	gcnt4a	3.1678	1.66348	0.00118465	0.00694855	up	yes
ENSDARG00000039669	TSTA3	3.16475	1.66209	1.45e-10	4.21e-09	up	yes
ENSDARG00000002013	grb10a	3.15997	1.65991	0.000230438	0.00171465	up	yes
ENSDARG00000055530	sertad2b	3.15649	1.65832	6.35e-06	7.32e-05	up	yes
ENSDARG00000078333	tmem234	3.15597	1.65808	0.00135655	0.00778209	up	yes
ENSDARG00000036175	pcdh1b	3.15289	1.65668	9.05e-06	0.000100897	up	yes
ENSDARG00000073801	si:dkeyp-104h9.5	3.15067	1.65566	9.14e-05	0.000772285	up	yes
ENSDARG00000008593	nbas	3.14857	1.6547	9.43e-06	0.000104924	up	yes
ENSDARG00000043457	gapdh	3.14851	1.65467	0.000826223	0.00509944	up	yes
ENSDARG00000077881	chl1a	3.14789	1.65438	0.00010007	0.000836832	up	yes
ENSDARG00000076011	si:ch211-149b19.3	3.14772	1.65431	0.00179134	0.00980117	up	yes
ENSDARG00000075331	golga4	3.14095	1.6512	1.72e-05	0.000177318	up	yes
ENSDARG00000074844	CABZ01061495.1	3.13958	1.65057	0.000501353	0.00334032	up	yes
ENSDARG00000035136	selenow1	3.13611	1.64898	2.25e-09	5.46e-08	up	yes
ENSDARG00000061741	itpr3	3.13198	1.64707	1.16e-11	4.09e-10	up	yes
ENSDARG00000002405	si:ch211-225b11.1	3.13156	1.64688	1.24e-07	2.15e-06	up	yes
ENSDARG00000094380	zzef1	3.12906	1.64573	7.79e-05	0.000670392	up	yes
ENSDARG00000003635	mogat3b	3.12718	1.64486	1.3e-05	0.000139244	up	yes
ENSDARG00000017365	slc23a2	3.1228	1.64284	1.53e-05	0.000160339	up	yes
ENSDARG00000062590	pleca	3.12227	1.6426	4.57e-11	1.47e-09	up	yes
ENSDARG00000031894	lef1	3.1217	1.64233	1.29e-07	2.22e-06	up	yes
ENSDARG00000096359	eppk1	3.11946	1.64129	2.29e-06	2.93e-05	up	yes
ENSDARG00000095427	FP101887.2	3.11778	1.64052	8.13e-09	1.78e-07	up	yes
ENSDARG00000079278	zgc:174877	3.11594	1.63967	5.94e-10	1.59e-08	up	yes
ENSDARG00000061490	u2surp	3.10591	1.63502	3.52e-13	1.57e-11	up	yes
ENSDARG00000008548	arhgap12a	3.10477	1.63449	4.34e-09	9.9e-08	up	yes
ENSDARG00000002249	tbxas1	3.1018	1.63311	0.00138455	0.00791681	up	yes
ENSDARG00000053133	b3gnt7l	3.10104	1.63275	7.16e-07	1.04e-05	up	yes
ENSDARG00000015907	dcbld1	3.10003	1.63228	8.73e-05	0.000742243	up	yes
ENSDARG00000021896	asap3	3.09378	1.62937	5.65e-05	0.000501053	up	yes
ENSDARG00000102987	capn7	3.09364	1.6293	3.82e-05	0.000354641	up	yes
ENSDARG00000060235	mst1ra	3.08032	1.62308	0.000761446	0.00475961	up	yes
ENSDARG00000078430	tiam1a	3.07327	1.61977	6.77e-08	1.24e-06	up	yes
ENSDARG00000018111	kdm7aa	3.06824	1.61741	0.000231957	0.00172352	up	yes
ENSDARG00000005652	man1a1	3.06785	1.61723	0.00023852	0.00176482	up	yes
ENSDARG00000104108	slco1d1	3.06486	1.61582	1.66e-05	0.000172402	up	yes
ENSDARG00000099547	nbeal1	3.06424	1.61553	7.42e-05	0.000640699	up	yes
ENSDARG00000103306	BX927130.4	3.05617	1.61173	0.000631243	0.00408891	up	yes
ENSDARG00000099383	dnajb1a	3.04758	1.60766	0.000227563	0.00169446	up	yes
ENSDARG00000000804	rassf6	3.03739	1.60283	3.89e-07	5.98e-06	up	yes
ENSDARG00000016474	galcb	3.03624	1.60228	0.000155174	0.0012165	up	yes
ENSDARG00000041110	dnajc3a	3.03596	1.60215	4.58e-09	1.04e-07	up	yes
ENSDARG00000100497	hic2	3.03205	1.60029	7.39e-05	0.000638355	up	yes
ENSDARG00000074852	myo15b	3.03128	1.59993	0.000774357	0.00482741	up	yes
ENSDARG00000037574	rps6kal	3.01891	1.59403	5.32e-10	1.44e-08	up	yes
ENSDARG00000001929	pink1	3.01293	1.59117	0.00108233	0.0064423	up	yes
ENSDARG00000021021	trim35-28	3.0096	1.58957	7.8e-15	4.25e-13	up	yes
ENSDARG00000009252	napepld	3.00572	1.58771	2e-07	3.29e-06	up	yes
ENSDARG00000061923	amotl2a	3.00512	1.58742	2.07e-07	3.39e-06	up	yes
ENSDARG00000063914	mt-nd3	2.99461	1.58237	0.000250361	0.00184	up	yes
ENSDARG00000103746	mapkbp1	2.99119	1.58072	4.97e-05	0.000447291	up	yes
ENSDARG00000009160	kmo	2.9884	1.57937	1.34e-06	1.84e-05	up	yes
ENSDARG00000059768	gpatch8	2.98014	1.57538	4.34e-09	9.9e-08	up	yes
ENSDARG00000062750	si:ch73-74h11.1	2.97483	1.57281	1.62e-11	5.64e-10	up	yes
ENSDARG00000063916	mt-nd4l	2.96597	1.5685	0.000493756	0.00329562	up	yes
ENSDARG00000059600	rabep1	2.9644	1.56774	3.9e-05	0.000360714	up	yes
ENSDARG00000021177	cept1b	2.96417	1.56763	0.000862003	0.00529236	up	yes
ENSDARG00000021309	rhoca	2.96268	1.56691	3.54e-07	5.52e-06	up	yes
ENSDARG00000092998	si:ch211-202f5.3	2.96155	1.56635	0.000113371	0.000933974	up	yes
ENSDARG00000007179	sash1a	2.96123	1.56619	1.5e-06	2.02e-05	up	yes
ENSDARG00000063917	mt-nd4	2.95885	1.56504	2.39e-05	0.000236231	up	yes
ENSDARG00000082753	NC_002333.17	2.95595	1.56362	1.55e-05	0.000162312	up	yes
ENSDARG00000074223	si:ch211-262n1.4	2.94767	1.55958	0.000279145	0.00201308	up	yes
ENSDARG00000051896	fbn2a	2.94193	1.55676	2.69e-07	4.32e-06	up	yes
ENSDARG00000089919	si:ch211-161h7.8	2.94152	1.55656	0.00173635	0.00954992	up	yes
ENSDARG00000029372	rasa4	2.94095	1.55628	3.14e-05	0.00029885	up	yes
ENSDARG00000061845	pld7	2.93713	1.55441	0.000380213	0.00262769	up	yes
ENSDARG00000000151	thraa	2.93541	1.55356	0.000234918	0.00174306	up	yes
ENSDARG00000077114	arhgef16	2.9318	1.55179	2.65e-09	6.32e-08	up	yes
ENSDARG00000077410	myo9b	2.92988	1.55084	1.12e-07	1.96e-06	up	yes
ENSDARG00000003193	rassf7b	2.92442	1.54815	2.48e-10	7.01e-09	up	yes
ENSDARG00000068503	gbgt1l4	2.92376	1.54783	2.04e-08	4.12e-07	up	yes
ENSDARG00000063899	mt-nd2	2.91865	1.5453	0.000200829	0.00152394	up	yes
ENSDARG00000063572	perp	2.91442	1.54321	2.2e-07	3.59e-06	up	yes
ENSDARG00000059587	CU928117.1	2.90689	1.53948	0.000250428	0.00184	up	yes
ENSDARG00000022309	dspa	2.9043	1.53819	3.14e-09	7.36e-08	up	yes
ENSDARG00000060010	iqgap2	2.89852	1.53532	0.000826024	0.00509944	up	yes
ENSDARG00000031044	lipg	2.89481	1.53347	0.00024564	0.00180797	up	yes
ENSDARG00000074471	vps39	2.89394	1.53304	0.000624066	0.0040499	up	yes
ENSDARG00000005754	ptprfb	2.89194	1.53204	4.12e-07	6.3e-06	up	yes
ENSDARG00000102750	cdh1	2.88748	1.52981	3.73e-11	1.22e-09	up	yes
ENSDARG00000074121	dnmbp	2.87197	1.52204	4.3e-07	6.54e-06	up	yes
ENSDARG00000009018	rhbg	2.86815	1.52012	0.000101273	0.000845551	up	yes
ENSDARG00000057245	im:7138535	2.86642	1.51925	9.81e-06	0.000108711	up	yes
ENSDARG00000063661	nuak2	2.86212	1.51709	0.000240696	0.00177717	up	yes
ENSDARG00000091801	serpinb14	2.85711	1.51456	6.4e-05	0.00055954	up	yes
ENSDARG00000099079	aclya	2.84865	1.51028	0.000397336	0.00272812	up	yes
ENSDARG00000015915	slc25a36b	2.84803	1.50996	0.000414422	0.00283435	up	yes
ENSDARG00000068681	crfb1	2.84476	1.50831	0.000199043	0.00151203	up	yes
ENSDARG00000040190	qdpra	2.83481	1.50325	1.95e-05	0.000198189	up	yes
ENSDARG00000075048	lonrf1	2.83274	1.5022	1.46e-09	3.68e-08	up	yes
ENSDARG00000099315	nsdhl	2.82883	1.5002	0.00130493	0.00753335	up	yes
ENSDARG00000069453	zgc:113314	2.82399	1.49774	8.23e-05	0.00070559	up	yes
ENSDARG00000020699	slc9a8	2.82008	1.49574	0.00119724	0.00701136	up	yes
ENSDARG00000076903	bend3	2.81576	1.49353	1.36e-06	1.85e-05	up	yes
ENSDARG00000086840	si:ch211-266k8.4	2.80618	1.48861	0.00134021	0.00770511	up	yes
ENSDARG00000055124	ccnl1a	2.80427	1.48762	2.02e-11	6.87e-10	up	yes
ENSDARG00000077317	snx29	2.79834	1.48457	5.34e-07	7.99e-06	up	yes
ENSDARG00000070704	thap7	2.79635	1.48354	0.00152734	0.00858874	up	yes
ENSDARG00000014626	dlx3b	2.79622	1.48348	7.16e-08	1.3e-06	up	yes
ENSDARG00000016464	cdc42bpab	2.79264	1.48163	0.000393776	0.00270456	up	yes
ENSDARG00000062864	gk5	2.79233	1.48147	2.28e-05	0.00022726	up	yes
ENSDARG00000067741	itpkcb	2.79089	1.48072	0.000143427	0.00113968	up	yes
ENSDARG00000033251	osbpl3a	2.79086	1.48071	0.000268129	0.00195033	up	yes
ENSDARG00000063922	mt-nd6	2.78899	1.47974	6.85e-05	0.000597319	up	yes
ENSDARG00000054597	cnot6l	2.78575	1.47807	0.000239004	0.00176777	up	yes
ENSDARG00000042428	gstt1a	2.78126	1.47574	3.17e-08	6.18e-07	up	yes
ENSDARG00000032708	arl4cb	2.77649	1.47326	8.53e-05	0.0007285	up	yes
ENSDARG00000075593	trim71	2.77569	1.47285	2.84e-06	3.55e-05	up	yes
ENSDARG00000024775	si:ch211-129c21.1	2.77555	1.47277	0.000257255	0.00188162	up	yes
ENSDARG00000069295	bcl6ab	2.7742	1.47207	0.000167509	0.00129966	up	yes
ENSDARG00000008568	slc25a24	2.77362	1.47177	2.13e-09	5.22e-08	up	yes
ENSDARG00000019564	asap2b	2.76957	1.46966	3.71e-09	8.57e-08	up	yes
ENSDARG00000069476	spint2	2.76527	1.46742	4.08e-06	4.92e-05	up	yes
ENSDARG00000005713	ethe1	2.75776	1.4635	0.000124745	0.00101263	up	yes
ENSDARG00000101869	magi3a	2.75648	1.46283	1.1e-06	1.53e-05	up	yes
ENSDARG00000012140	ccnl1b	2.75604	1.4626	1.5e-06	2.02e-05	up	yes
ENSDARG00000056892	mpp6a	2.7527	1.46085	1.16e-06	1.61e-05	up	yes
ENSDARG00000010434	clu	2.73989	1.45412	0.00158056	0.00883143	up	yes
ENSDARG00000069708	cdc34a	2.73528	1.45169	5.28e-05	0.00047158	up	yes
ENSDARG00000006272	mpp5a	2.73255	1.45025	0.000116144	0.000951974	up	yes
ENSDARG00000063912	mt-co3	2.73187	1.44989	0.000201294	0.00152692	up	yes
ENSDARG00000077297	nbr1a	2.73054	1.44919	8.92e-08	1.6e-06	up	yes
ENSDARG00000100524	abca3b	2.73008	1.44894	4.19e-07	6.39e-06	up	yes
ENSDARG00000070434	rhov	2.72811	1.4479	0.00118519	0.00694855	up	yes
ENSDARG00000099291	lsr	2.72059	1.44392	0.00057326	0.00375606	up	yes
ENSDARG00000035890	fuca1.1	2.7178	1.44244	7.69e-12	2.77e-10	up	yes
ENSDARG00000013828	snx13	2.71337	1.44009	0.00088447	0.00541611	up	yes
ENSDARG00000061890	atp13a2	2.7093	1.43792	0.000722558	0.0045694	up	yes
ENSDARG00000070917	kitlga	2.70853	1.43751	6.88e-05	0.000599423	up	yes
ENSDARG00000059604	mtss1	2.70489	1.43557	4.97e-06	5.85e-05	up	yes
ENSDARG00000013777	ppp1r13l	2.69864	1.43223	6.64e-06	7.63e-05	up	yes
ENSDARG00000068478	gpx4a	2.69764	1.4317	7.82e-11	2.4e-09	up	yes
ENSDARG00000079312	kmt2ca	2.69688	1.43129	2.48e-09	5.96e-08	up	yes
ENSDARG00000053646	adrb3a	2.69458	1.43006	0.000976567	0.00590962	up	yes
ENSDARG00000024325	col4a3bpa	2.69452	1.43003	5.43e-06	6.33e-05	up	yes
ENSDARG00000013763	rrbp1a	2.69109	1.42819	6.93e-12	2.54e-10	up	yes
ENSDARG00000038074	ergic3	2.6859	1.4254	0.000114027	0.000938644	up	yes
ENSDARG00000018399	rps6kb1a	2.68243	1.42354	3.93e-05	0.000362849	up	yes
ENSDARG00000042856	itpka	2.68218	1.4234	5.28e-07	7.91e-06	up	yes
ENSDARG00000075673	arhgap21b	2.68209	1.42336	2.65e-07	4.27e-06	up	yes
ENSDARG00000008184	mia3	2.6816	1.42309	1.01e-05	0.000111079	up	yes
ENSDARG00000081869	dre-mir-199-3	2.67987	1.42216	0.0010337	0.00619134	up	yes
ENSDARG00000035719	arl5c	2.67908	1.42174	0.00151505	0.008531	up	yes
ENSDARG00000112301	CU570881.2	2.67612	1.42014	0.000477541	0.00320011	up	yes
ENSDARG00000036685	ccnt2a	2.67275	1.41832	7.3e-05	0.000632682	up	yes
ENSDARG00000068894	nrip1b	2.66605	1.4147	1.04e-05	0.000114063	up	yes
ENSDARG00000094010	swt1	2.66362	1.41339	2.85e-06	3.56e-05	up	yes
ENSDARG00000098967	rabgap1	2.66082	1.41187	1.3e-05	0.000138926	up	yes
ENSDARG00000040930	deptor	2.66079	1.41185	0.000266026	0.00193904	up	yes
ENSDARG00000055912	nipa2	2.66051	1.4117	2.49e-05	0.000245186	up	yes
ENSDARG00000061017	spns2	2.65964	1.41123	0.000583759	0.00381299	up	yes
ENSDARG00000015546	alpl	2.65184	1.407	0.0013552	0.00777644	up	yes
ENSDARG00000004877	rock2b	2.65069	1.40637	1.49e-06	2e-05	up	yes
ENSDARG00000011247	rnpc3	2.65015	1.40607	0.000823525	0.00508577	up	yes
ENSDARG00000021372	tob1b	2.65007	1.40603	1.14e-05	0.000123973	up	yes
ENSDARG00000079705	FP101887.1	2.64977	1.40587	6.15e-05	0.000540013	up	yes
ENSDARG00000055592	capn2b	2.64604	1.40383	0.000125742	0.00101914	up	yes
ENSDARG00000013804	capns1b	2.64335	1.40237	9.91e-11	2.96e-09	up	yes
ENSDARG00000063895	mt-nd1	2.64258	1.40195	8.73e-05	0.000742243	up	yes
ENSDARG00000045989	arf4a	2.63441	1.39748	0.00026659	0.00194206	up	yes
ENSDARG00000079473	map3k21	2.63019	1.39517	0.000766489	0.00478828	up	yes
ENSDARG00000034080	plcd1b	2.62911	1.39457	0.000337851	0.00237942	up	yes
ENSDARG00000052537	cptp	2.62646	1.39312	0.00125211	0.00728035	up	yes
ENSDARG00000059177	tax1bp3	2.61791	1.38841	0.000213158	0.00160306	up	yes
ENSDARG00000076861	tmem79b	2.61621	1.38748	0.000197338	0.00150232	up	yes
ENSDARG00000076796	dlg3	2.61592	1.38732	0.000331574	0.00234383	up	yes
ENSDARG00000091548	stard9	2.61424	1.38639	0.00137864	0.00788876	up	yes
ENSDARG00000096662	abcc3	2.61294	1.38567	0.00090128	0.00550942	up	yes
ENSDARG00000090268	krtt1c19e	2.60696	1.38237	3.12e-05	0.000297953	up	yes
ENSDARG00000009209	slc9a6a	2.59993	1.37847	0.000373082	0.00258519	up	yes
ENSDARG00000040513	zgc:92313	2.59794	1.37737	3.75e-07	5.8e-06	up	yes
ENSDARG00000079324	ano9b	2.59478	1.37561	0.000505662	0.00336549	up	yes
ENSDARG00000060435	bnipl	2.59251	1.37435	4.33e-05	0.000395347	up	yes
ENSDARG00000055857	dop1b	2.58409	1.36966	7.3e-05	0.000632682	up	yes
ENSDARG00000029088	guf1	2.58322	1.36917	8.33e-05	0.000713415	up	yes
ENSDARG00000016649	akr7a3	2.57594	1.3651	5e-06	5.88e-05	up	yes
ENSDARG00000061951	golgb1	2.57192	1.36285	1.24e-10	3.67e-09	up	yes
ENSDARG00000010641	slc20a1b	2.57152	1.36262	0.000144522	0.00114665	up	yes
ENSDARG00000061844	si:dkey-38p12.3	2.56856	1.36096	0.000123926	0.00100714	up	yes
ENSDARG00000053857	ccdc187	2.56147	1.35697	0.000273384	0.00197898	up	yes
ENSDARG00000025091	ezrb	2.55641	1.35412	8.25e-06	9.28e-05	up	yes
ENSDARG00000101687	CU929259.1	2.55466	1.35313	0.000247757	0.00182228	up	yes
ENSDARG00000061579	myo1cb	2.54495	1.34764	0.00155089	0.00869566	up	yes
ENSDARG00000076622	atp13a3	2.5429	1.34647	3.33e-06	4.09e-05	up	yes
ENSDARG00000101242	zcchc14	2.5415	1.34568	0.0015824	0.00883702	up	yes
ENSDARG00000012467	spint1b	2.54004	1.34485	0.000251269	0.00184553	up	yes
ENSDARG00000103658	hivep1	2.53819	1.3438	7.98e-05	0.000684917	up	yes
ENSDARG00000004055	uhrf1bp1l	2.53281	1.34074	0.000771075	0.00481122	up	yes
ENSDARG00000035329	capns1a	2.53049	1.33941	1.16e-05	0.000126414	up	yes
ENSDARG00000071196	cavin2b	2.52817	1.3381	6.64e-07	9.71e-06	up	yes
ENSDARG00000060626	dgkaa	2.52036	1.33363	0.000324904	0.00230209	up	yes
ENSDARG00000108937	FO704750.1	2.51567	1.33094	0.000698235	0.00444399	up	yes
ENSDARG00000002758	dedd1	2.50961	1.32746	9.67e-10	2.51e-08	up	yes
ENSDARG00000004539	ptgs2a	2.50705	1.32599	1.41e-05	0.000148762	up	yes
ENSDARG00000017119	vps37a	2.5027	1.32348	1.21e-05	0.000130598	up	yes
ENSDARG00000078270	CU467961.1	2.5019	1.32302	1.31e-05	0.000140453	up	yes
ENSDARG00000005210	coro2a	2.50017	1.32203	4.7e-05	0.000425938	up	yes
ENSDARG00000044902	atp2b4	2.49821	1.32089	1.38e-10	4.05e-09	up	yes
ENSDARG00000038713	tep1	2.48954	1.31588	8.1e-06	9.13e-05	up	yes
ENSDARG00000060830	fam83hb	2.4886	1.31534	4.45e-06	5.31e-05	up	yes
ENSDARG00000092354	si:ch211-284e13.6	2.48794	1.31495	2.07e-05	0.000208529	up	yes
ENSDARG00000059835	zfyve27	2.48725	1.31455	6.94e-08	1.27e-06	up	yes
ENSDARG00000005842	cd9a	2.48588	1.31376	1.03e-05	0.000113852	up	yes
ENSDARG00000045681	irf5	2.48402	1.31267	0.000782867	0.00487404	up	yes
ENSDARG00000021494	hnf4a	2.4836	1.31243	0.000946907	0.00575327	up	yes
ENSDARG00000059993	trpm4a	2.48192	1.31146	2.83e-05	0.000274106	up	yes
ENSDARG00000023217	crema	2.48108	1.31097	0.00056684	0.00371978	up	yes
ENSDARG00000101423	cyp2y3	2.47773	1.30902	0.00016036	0.00125245	up	yes
ENSDARG00000101791	kyat3	2.47586	1.30793	1.16e-05	0.000126414	up	yes
ENSDARG00000056001	fryb	2.47339	1.30649	1.45e-05	0.000152261	up	yes
ENSDARG00000101762	fah	2.47325	1.30641	0.000147336	0.00116241	up	yes
ENSDARG00000061764	ahnak	2.47073	1.30494	3.46e-11	1.14e-09	up	yes
ENSDARG00000102893	atg7	2.46806	1.30338	7.04e-05	0.000611707	up	yes
ENSDARG00000039892	gnpnat1	2.46516	1.30168	0.000286071	0.00205809	up	yes
ENSDARG00000003313	eps8l1b	2.45946	1.29834	0.00161378	0.00896301	up	yes
ENSDARG00000035514	adam28	2.4574	1.29713	3.68e-05	0.000343703	up	yes
ENSDARG00000042854	ephx1	2.4564	1.29654	0.00147868	0.00835749	up	yes
ENSDARG00000041839	tsc22d2	2.45281	1.29443	0.000200771	0.00152394	up	yes
ENSDARG00000078567	lonrf1l	2.44419	1.28936	2.02e-09	4.95e-08	up	yes
ENSDARG00000043548	atg4da	2.44193	1.28802	5.49e-07	8.19e-06	up	yes
ENSDARG00000060102	kank1a	2.44055	1.28721	4.63e-06	5.5e-05	up	yes
ENSDARG00000045929	oaz2a	2.44044	1.28714	1.56e-06	2.09e-05	up	yes
ENSDARG00000002190	chmp2bb	2.43883	1.28619	5.85e-05	0.000516405	up	yes
ENSDARG00000058000	cep350	2.43848	1.28598	7.15e-09	1.58e-07	up	yes
ENSDARG00000063911	mt-atp6	2.43599	1.28451	0.000510347	0.00339024	up	yes
ENSDARG00000092158	cbx3b	2.42857	1.28011	0.000687377	0.00438112	up	yes
ENSDARG00000071014	s100u	2.42838	1.27999	0.000760569	0.00475553	up	yes
ENSDARG00000028896	plpp2b	2.42346	1.27707	0.0018143	0.00990109	up	yes
ENSDARG00000016866	fam102ab	2.42118	1.27571	0.000831978	0.00513045	up	yes
ENSDARG00000043094	gnas	2.42103	1.27562	1.36e-06	1.85e-05	up	yes
ENSDARG00000074060	map3k14a	2.41929	1.27458	0.000424233	0.00288832	up	yes
ENSDARG00000009677	dlg1	2.41152	1.26994	8.61e-07	1.22e-05	up	yes
ENSDARG00000002365	cers5	2.4115	1.26993	0.000752907	0.00472586	up	yes
ENSDARG00000077726	nocta	2.40952	1.26875	0.000487648	0.00325848	up	yes
ENSDARG00000110186	LO018535.1	2.40226	1.26439	0.000748402	0.00470459	up	yes
ENSDARG00000030945	si:ch211-259g3.4	2.39845	1.2621	1.37e-06	1.86e-05	up	yes
ENSDARG00000076805	leng8	2.39746	1.26151	3.64e-06	4.43e-05	up	yes
ENSDARG00000061169	larp1b	2.39699	1.26122	1.31e-05	0.000140158	up	yes
ENSDARG00000098766	pcxa	2.39647	1.26091	8.67e-07	1.23e-05	up	yes
ENSDARG00000018061	neil1	2.39562	1.2604	0.00011468	0.000942174	up	yes
ENSDARG00000027930	naprt	2.3867	1.25502	2.16e-06	2.79e-05	up	yes
ENSDARG00000042630	hebp2	2.37472	1.24776	0.000106227	0.000882361	up	yes
ENSDARG00000060058	cylda	2.36749	1.24336	9.82e-06	0.000108778	up	yes
ENSDARG00000014727	acox1	2.36257	1.24035	4.89e-05	0.000441357	up	yes
ENSDARG00000074381	farp1	2.36096	1.23938	0.000270016	0.00195796	up	yes
ENSDARG00000032876	trit1	2.35814	1.23765	0.000129666	0.00104692	up	yes
ENSDARG00000012407	mgat1a	2.35622	1.23648	1.04e-05	0.000114617	up	yes
ENSDARG00000071567	TSTD1	2.35489	1.23566	1.23e-05	0.000132289	up	yes
ENSDARG00000023920	llgl2	2.3496	1.23242	0.000642509	0.00414913	up	yes
ENSDARG00000027423	igf1ra	2.34305	1.22839	0.000680679	0.00434895	up	yes
ENSDARG00000025269	pdcd6ip	2.3401	1.22657	3.82e-06	4.62e-05	up	yes
ENSDARG00000020328	plekha6	2.33896	1.22587	0.000136378	0.00109191	up	yes
ENSDARG00000036588	mhc1zba	2.33824	1.22542	9.49e-07	1.34e-05	up	yes
ENSDARG00000025094	edem1	2.33363	1.22258	0.00014146	0.00112532	up	yes
ENSDARG00000029168	ppfibp2b	2.33234	1.22178	1.92e-06	2.51e-05	up	yes
ENSDARG00000013168	jag1b	2.32886	1.21962	0.00027106	0.00196418	up	yes
ENSDARG00000070435	vapb	2.32865	1.21949	0.000170409	0.00131876	up	yes
ENSDARG00000011583	cry1b	2.32782	1.21898	0.000791736	0.00492119	up	yes
ENSDARG00000027345	mpzl2b	2.32227	1.21554	0.000698484	0.00444399	up	yes
ENSDARG00000017748	arhgap29b	2.32159	1.21511	0.000434627	0.00294766	up	yes
ENSDARG00000003169	magi1b	2.32093	1.2147	0.00130478	0.00753335	up	yes
ENSDARG00000040295	apoeb	2.31891	1.21345	0.000359052	0.00250611	up	yes
ENSDARG00000070164	ubr2	2.31105	1.20855	6.68e-07	9.75e-06	up	yes
ENSDARG00000038938	itprid2	2.30506	1.2048	0.00181295	0.00989631	up	yes
ENSDARG00000052816	shmt1	2.30099	1.20225	8.62e-06	9.67e-05	up	yes
ENSDARG00000089368	hopx	2.2959	1.19906	6.69e-05	0.00058348	up	yes
ENSDARG00000100499	cpeb4b	2.29412	1.19794	3.1e-07	4.89e-06	up	yes
ENSDARG00000029291	ipmkb	2.29275	1.19708	0.000381715	0.00263374	up	yes
ENSDARG00000006786	copz2	2.29211	1.19667	1.99e-05	0.000201922	up	yes
ENSDARG00000016132	keap1a	2.29148	1.19628	3.22e-05	0.000305437	up	yes
ENSDARG00000075798	usp38	2.2872	1.19358	5.48e-05	0.000487704	up	yes
ENSDARG00000091598	si:ch73-91k6.2	2.28707	1.1935	0.000266624	0.00194206	up	yes
ENSDARG00000001220	mycbp2	2.28062	1.18943	1.98e-05	0.00020043	up	yes
ENSDARG00000061256	si:dkey-44g23.5	2.28053	1.18937	0.00114998	0.00677226	up	yes
ENSDARG00000069175	vps4b	2.279	1.1884	1.61e-05	0.000167446	up	yes
ENSDARG00000102626	frem2b	2.27676	1.18698	0.00148353	0.00838269	up	yes
ENSDARG00000004658	zgc:101810	2.26786	1.18133	0.000387421	0.00266352	up	yes
ENSDARG00000005980	sfswap	2.26778	1.18128	0.00144187	0.00819119	up	yes
ENSDARG00000075296	fam83c	2.26601	1.18016	0.00105156	0.00628041	up	yes
ENSDARG00000009133	myo1eb	2.26418	1.17899	0.00168305	0.00928831	up	yes
ENSDARG00000027154	tpd52l2a	2.25901	1.17569	0.00175454	0.00963486	up	yes
ENSDARG00000089382	zgc:158463	2.25333	1.17206	1.74e-05	0.000179671	up	yes
ENSDARG00000037628	trpt1	2.24986	1.16983	0.000668851	0.00428899	up	yes
ENSDARG00000016154	zfp36l1a	2.24946	1.16958	6.21e-07	9.13e-06	up	yes
ENSDARG00000061798	arhgap27l	2.24318	1.16555	1.83e-05	0.000186968	up	yes
ENSDARG00000100020	pim1	2.24294	1.16539	0.000206005	0.00155705	up	yes
ENSDARG00000040076	pycard	2.24146	1.16444	2.53e-05	0.000248504	up	yes
ENSDARG00000056410	fdx1	2.23916	1.16296	1.96e-06	2.56e-05	up	yes
ENSDARG00000041339	zgc:92380	2.23905	1.16289	1.43e-05	0.000150506	up	yes
ENSDARG00000006491	agpat9l	2.23721	1.1617	0.000797126	0.0049474	up	yes
ENSDARG00000061208	rab40c	2.22685	1.15501	3.06e-05	0.000293053	up	yes
ENSDARG00000055763	tmem115	2.22403	1.15318	4.42e-06	5.28e-05	up	yes
ENSDARG00000042824	nfe2l2a	2.22199	1.15185	1.07e-05	0.000117492	up	yes
ENSDARG00000099411	zgc:158343	2.22197	1.15184	0.000204369	0.00154802	up	yes
ENSDARG00000089787	crebzf	2.21603	1.14798	2.98e-07	4.72e-06	up	yes
ENSDARG00000112644	CU459056.1	2.21482	1.14719	4.76e-05	0.000430146	up	yes
ENSDARG00000044914	suclg2	2.21267	1.14579	5.25e-05	0.000468598	up	yes
ENSDARG00000055588	stat5b	2.20703	1.14211	4.08e-05	0.000374652	up	yes
ENSDARG00000040248	crata	2.2047	1.14058	7.76e-05	0.000667565	up	yes
ENSDARG00000067670	pomt1	2.19834	1.13642	0.00127545	0.00738723	up	yes
ENSDARG00000004196	tnfsf10l	2.19708	1.13559	3.39e-06	4.16e-05	up	yes
ENSDARG00000003175	stx5al	2.1877	1.12941	1.13e-05	0.000123374	up	yes
ENSDARG00000053456	GK3P	2.18725	1.12912	7.32e-05	0.000633642	up	yes
ENSDARG00000100913	arhgef12b	2.18582	1.12817	0.00109269	0.00649847	up	yes
ENSDARG00000070839	evi5b	2.17435	1.12058	0.000253025	0.00185454	up	yes
ENSDARG00000009754	zc3h11a	2.17182	1.1189	1.51e-07	2.56e-06	up	yes
ENSDARG00000069102	zgc:112962	2.16961	1.11744	0.000295676	0.00211851	up	yes
ENSDARG00000095464	gstt2	2.16873	1.11685	0.00107253	0.00639302	up	yes
ENSDARG00000032765	net1	2.16659	1.11543	0.000117193	0.000959083	up	yes
ENSDARG00000020642	gtdc1	2.16643	1.11532	0.0011592	0.00681895	up	yes
ENSDARG00000019581	uso1	2.16477	1.11421	1.67e-05	0.000173296	up	yes
ENSDARG00000029072	klf6a	2.15128	1.1052	1.36e-05	0.000144346	up	yes
ENSDARG00000015224	cd2ap	2.14961	1.10408	3.24e-05	0.000306952	up	yes
ENSDARG00000102766	dennd4c	2.13825	1.09643	5.04e-06	5.92e-05	up	yes
ENSDARG00000099624	chmp1b	2.13362	1.0933	1.61e-06	2.14e-05	up	yes
ENSDARG00000003811	plxnb2a	2.13168	1.09199	4e-05	0.000368867	up	yes
ENSDARG00000040237	mef2d	2.12975	1.09068	0.00115749	0.00681265	up	yes
ENSDARG00000014047	cldn7b	2.12795	1.08947	0.000998658	0.00602254	up	yes
ENSDARG00000102555	si:dkey-33i11.9	2.1206	1.08448	4.45e-06	5.31e-05	up	yes
ENSDARG00000103720	zgc:162730	2.11988	1.08398	3.19e-05	0.000302867	up	yes
ENSDARG00000004171	rabac1	2.11972	1.08387	5.39e-05	0.000480148	up	yes
ENSDARG00000069603	taok1a	2.10926	1.07673	3.02e-06	3.75e-05	up	yes
ENSDARG00000041505	itm2bb	2.1051	1.07389	0.000637317	0.00412065	up	yes
ENSDARG00000011488	sirt2	2.0956	1.06736	0.000143642	0.00114096	up	yes
ENSDARG00000089936	selenow2b	2.09293	1.06552	0.000218639	0.0016396	up	yes
ENSDARG00000073926	synrg	2.09274	1.06539	0.000912946	0.0055662	up	yes
ENSDARG00000042717	adipor1b	2.0917	1.06468	0.00012667	0.00102548	up	yes
ENSDARG00000103846	hspa5	2.07498	1.0531	0.000676166	0.00432444	up	yes
ENSDARG00000098359	il17rd	2.07129	1.05053	0.000177487	0.00136601	up	yes
ENSDARG00000004866	mindy1	2.07025	1.04981	0.00117312	0.00689118	up	yes
ENSDARG00000044357	tbc1d23	2.06786	1.04814	0.000635573	0.00411063	up	yes
ENSDARG00000097478	qkia	2.06354	1.04512	2.94e-06	3.66e-05	up	yes
ENSDARG00000032114	slain2	2.06312	1.04483	0.000140726	0.00112076	up	yes
ENSDARG00000113899	zgc:77650	2.0606	1.04307	0.000648869	0.00417802	up	yes
ENSDARG00000070787	jupa	2.05453	1.03881	0.00015462	0.00121306	up	yes
ENSDARG00000018426	aldh7a1	2.04947	1.03525	8.55e-05	0.000729442	up	yes
ENSDARG00000093313	ubb	2.04688	1.03343	0.000235872	0.00174891	up	yes
ENSDARG00000102056	svild	2.04677	1.03335	0.000858425	0.00527347	up	yes
ENSDARG00000052690	arrdc3a	2.0453	1.03231	8.59e-07	1.22e-05	up	yes
ENSDARG00000006196	sav1	2.04467	1.03187	0.000234676	0.00174245	up	yes
ENSDARG00000017320	f11r.1	2.03665	1.0262	0.00142977	0.00814444	up	yes
ENSDARG00000020252	btbd10b	2.03601	1.02575	2.37e-05	0.000234934	up	yes
ENSDARG00000061699	sipa1l3	2.0315	1.02255	0.000553551	0.00363937	up	yes
ENSDARG00000042021	mapk12a	2.01977	1.01419	0.000148973	0.00117313	up	yes
ENSDARG00000099779	si:ch211-11n16.2	2.01164	1.00837	0.000185902	0.00142504	up	yes
ENSDARG00000061207	ttc7b	2.00118	1.00085	0.00114691	0.00675984	up	yes

## Sheet: Sheet2
GeneName	FoldChange	data character
f7i	4957.25	In Zfin
ces2	4446.1	In Zfin
cpb2	4206.73	In Zfin
a2ml	4067.73	In Zfin
apoba	2794.21	In Zfin
c9	2737.98	In Zfin
abcb11b	2693.38	In Zfin
c3b.1	1756.01	In Zfin
shbg	1638.84	In Zfin
itih3b	1424.38	In Zfin
c3b.2	1149.51	In Zfin
gc	1114.98	In Zfin
ebi3	1075.33	In Zfin
colec11	1030.79	In Zfin
uroc1	2331.71	In literature
stbd1	1321.39	In literature
xdh	881.587	In literature
si:ch211-170d8.5	5645.52	No reported
si:ch211-288g17.4	5293.02	No reported
si:ch211-270n8.1	3089.54	No reported
acsbg1	2716.46	No reported
b3gnt3.3	2315.87	No reported
CABZ01072532.1	1193.38	No reported
zgc:171534	960.624	No reported
trim35-9	882.196	No reported
