# Supplementary material for: RNA-seq identifies Amd1 as a regulator of hepatocyte proliferation via Skp2 during liver development and hepatocellular carcinoma progression in zebrafish
Source: Genes Dis. 2024 Dec 11;12(5):101486. doi: 10.1016/j.gendis.2024.101486 (PMC12142500; doi:10.1016/j.gendis.2024.101486)
Supplement: Multimedia component 4 [file mmc4.xlsx]

## Sheet: Sheet1
Day3 hepatocytes vs day3 nonhepatocytes(Top 25)
Gene ID	GeneName	FoldChange	Log2FoldChange	pval	padj	Up/Down	Significant	Notice
ENSDARG00000098408	stbd1	1321.39	10.3678	2.23e-09	5.42e-08	up	yes	Being reported enriched in liver: Jiang et al., J Biol Chem. 2010 Nov 5;285(45):34960-71.
ENSDARG00000070394	uroc1	2331.71	11.1872	1.71e-13	7.83e-12	up	yes	Being reported enriched in liver: Zhang et al., PeerJ. 2019 Feb 6;7:e6375
ENSDARG00000075827	f7i	4957.25	12.2753	1.23e-16	8.7e-15	up	yes	Characterized in Zfin database
ENSDARG00000041569	ces2	4446.1	12.1183	1.84e-16	1.26e-14	up	yes	Characterized in Zfin database
ENSDARG00000037144	cpb2	4206.73	12.0385	1.09e-15	6.74e-14	up	yes	Characterized in Zfin database
ENSDARG00000056314	a2ml	4067.73	11.99	1.17e-13	5.42e-12	up	yes	Characterized in Zfin database
ENSDARG00000042780	apoba	2794.21	11.4482	1.21e-12	4.99e-11	up	yes	Characterized in Zfin database
ENSDARG00000016319	c9	2737.98	11.4189	2.86e-14	1.46e-12	up	yes	Characterized in Zfin database
ENSDARG00000070078	abcb11b	2693.38	11.3952	7.6e-14	3.63e-12	up	yes	Characterized in Zfin database
ENSDARG00000093068	c3b.1	1756.01	10.7781	3.2e-12	1.22e-10	up	yes	Characterized in Zfin database
ENSDARG00000019492	shbg	1638.84	10.6785	5.86e-24	7.18e-22	up	yes	Characterized in Zfin database
ENSDARG00000102722	itih3b	1424.38	10.4761	1.8e-11	6.21e-10	up	yes	Characterized in Zfin database
ENSDARG00000001818	c3b.2	1149.51	10.1668	5.41e-10	1.46e-08	up	yes	Characterized in Zfin database
ENSDARG00000089310	gc	1114.98	10.1228	8.18e-11	2.5e-09	up	yes	Characterized in Zfin database
ENSDARG00000053620	ebi3	1075.33	10.0706	1.48e-08	3.06e-07	up	yes	Characterized in Zfin database
ENSDARG00000013266	colec11	1030.79	10.0095	4.29e-08	8.18e-07	up	yes	Characterized in Zfin database
ENSDARG00000046142	si:ch211-170d8.5	5645.52	12.4629	5.97e-17	4.47e-15	up	yes	Uncharacterized
ENSDARG00000070960	si:ch211-288g17.4	5293.02	12.3699	3.47e-16	2.33e-14	up	yes	Uncharacterized
ENSDARG00000045089	si:ch211-270n8.1	3089.54	11.5932	2.92e-13	1.31e-11	up	yes	Uncharacterized
ENSDARG00000062077	acsbg1	2716.46	11.4075	1.47e-12	5.94e-11	up	yes	Uncharacterized
ENSDARG00000093521	b3gnt3.3	2315.87	11.1773	6.36e-13	2.73e-11	up	yes	Uncharacterized
ENSDARG00000117707	CABZ01072532.1	1193.38	10.2208	5.15e-10	1.4e-08	up	yes	Uncharacterized
ENSDARG00000105265	zgc:171534	960.624	9.90783	6.91e-18	5.64e-16	up	yes	Uncharacterized
ENSDARG00000039108	trim35-9	882.196	9.78496	1.41e-08	2.93e-07	up	yes	Uncharacterized
ENSDARG00000055240	xdh	881.587	9.78396	9.32e-11	2.81e-09	up	yes	Uncharacterized
