# Supplementary material for: RNA-seq identifies Amd1 as a regulator of hepatocyte proliferation via Skp2 during liver development and hepatocellular carcinoma progression in zebrafish
Source: Genes Dis. 2024 Dec 11;12(5):101486. doi: 10.1016/j.gendis.2024.101486 (PMC12142500; doi:10.1016/j.gendis.2024.101486)
Supplement: Multimedia component 5 [file mmc5.xlsx]

## Sheet: Table S6
Day3 hepatocytes enriched genes vs Adult hepatocytes
Gene	GeneName	FoldChange	Log2FoldChange	pval	padj	Up.Down	Significant
ENSDARG00000039099	aep1	54122.8	15.7239	2.08e-25	1.62e-23	up	yes
ENSDARG00000094041	krt17	38039.2	15.2152	1.17e-22	7.33e-21	up	yes
ENSDARG00000041051	mid1ip1a	35964.5	15.1343	1.29e-23	8.82e-22	up	yes
ENSDARG00000009018	rhbg	27476.8	14.7459	2.23e-22	1.37e-20	up	yes
ENSDARG00000043128	cldne	26185.2	14.6765	3.87e-22	2.35e-20	up	yes
ENSDARG00000116617	spaca4l	25856.3	14.6582	6.92e-22	4.17e-20	up	yes
ENSDARG00000076830	si:dkey-65b12.6	23479.3	14.5191	4.51e-18	1.81e-16	up	yes
ENSDARG00000042874	phlda2	21866.6	14.4164	9.28e-21	4.97e-19	up	yes
ENSDARG00000104359	anxa1c	21850.3	14.4154	1.75e-21	1.02e-19	up	yes
ENSDARG00000100223	gpa33a	20726	14.3392	2.91e-21	1.66e-19	up	yes
ENSDARG00000088885	si:ch1073-340i21.3	20265.3	14.3067	5.89e-20	2.89e-18	up	yes
ENSDARG00000041339	zgc:92380	20169.3	14.2999	4.92e-21	2.72e-19	up	yes
ENSDARG00000036832	cyt1l	19797.3	14.273	4.24e-37	7.91e-35	up	yes
ENSDARG00000016691	cd9b	19061.8	14.2184	1.81e-20	9.37e-19	up	yes
ENSDARG00000105590	si:cabz01007794.1	17941.4	14.131	1.42e-20	7.46e-19	up	yes
ENSDARG00000052039	caspb	15808.6	13.9484	9.43e-20	4.54e-18	up	yes
ENSDARG00000117216	LO017718.1	15214.7	13.8932	1.19e-19	5.69e-18	up	yes
ENSDARG00000052917	si:ch211-202f3.3	15199.1	13.8917	3.98e-19	1.81e-17	up	yes
ENSDARG00000045947	hrc	14856.5	13.8588	1.86e-19	8.76e-18	up	yes
ENSDARG00000093584	zgc:193505	13570.7	13.7282	4.19e-19	1.9e-17	up	yes
ENSDARG00000098129	si:dkeyp-97a10.2	12971.9	13.6631	2.36e-18	9.74e-17	up	yes
ENSDARG00000040628	zgc:110333	12637.4	13.6254	5.4e-19	2.42e-17	up	yes
ENSDARG00000069559	muc13a	12154.1	13.5692	9.87e-18	3.85e-16	up	yes
ENSDARG00000075622	zgc:174938	11961.6	13.5461	5.55e-19	2.48e-17	up	yes
ENSDARG00000055514	icn2	11796.2	13.526	6.57e-19	2.88e-17	up	yes
ENSDARG00000003203	rhcga	10844.8	13.4047	4.5e-18	1.81e-16	up	yes
ENSDARG00000070427	s100v1	10831.5	13.4029	2.1e-18	8.75e-17	up	yes
ENSDARG00000057714	cmah	9963.54	13.2824	4.27e-18	1.74e-16	up	yes
ENSDARG00000068947	si:ch211-264e16.1	9521.89	13.217	4.91e-18	1.96e-16	up	yes
ENSDARG00000103981	bhlha9	9500.4	13.2138	4.34e-17	1.54e-15	up	yes
ENSDARG00000090268	krtt1c19e	9470.87	13.2093	1.77e-79	7.6e-76	up	yes
ENSDARG00000097973	si:ch1073-190k2.1	9430.65	13.2031	1.66e-17	6.32e-16	up	yes
ENSDARG00000031929	stard14	9399.34	13.1983	6.8e-18	2.69e-16	up	yes
ENSDARG00000100582	si:ch211-195b11.3	9050.06	13.1437	8.24e-18	3.23e-16	up	yes
ENSDARG00000094760	si:dkey-125i10.3	8902.83	13.12	2.47e-17	9.15e-16	up	yes
ENSDARG00000006588	zgc:111983	8667.94	13.0815	4.07e-17	1.45e-15	up	yes
ENSDARG00000087873	eevs	8555.12	13.0626	3.39e-17	1.23e-15	up	yes
ENSDARG00000103199	si:dkey-247k7.2	8167.65	12.9957	2.94e-17	1.07e-15	up	yes
ENSDARG00000060682	agr1	8076.48	12.9795	7.55e-17	2.61e-15	up	yes
ENSDARG00000117241	CABZ01067657.1	7958.41	12.9583	2.59e-17	9.54e-16	up	yes
ENSDARG00000117450	FO834828.2	7853.1	12.939	9.35e-17	3.17e-15	up	yes
ENSDARG00000060315	rabgap1l2	7697.03	12.9101	1.07e-16	3.6e-15	up	yes
ENSDARG00000103322	si:ch73-347e22.8	7614.56	12.8945	4.85e-17	1.71e-15	up	yes
ENSDARG00000095615	si:dkeyp-86h10.3	7337.46	12.8411	6.67e-15	1.81e-13	up	yes
ENSDARG00000008170	dbnla	7288.9	12.8315	7.28e-17	2.52e-15	up	yes
ENSDARG00000012341	capn9	7250.98	12.824	7.6e-17	2.62e-15	up	yes
ENSDARG00000087093	si:ch211-157c3.4	7115.52	12.7968	7.64e-17	2.62e-15	up	yes
ENSDARG00000070331	muc5.1	7113.12	12.7963	8.23e-17	2.8e-15	up	yes
ENSDARG00000009978	icn	7041.73	12.7817	7.95e-17	2.71e-15	up	yes
ENSDARG00000012981	osbpl7	7029.32	12.7792	1.16e-15	3.48e-14	up	yes
ENSDARG00000062221	arap1a	6892.43	12.7508	2.1e-16	6.89e-15	up	yes
ENSDARG00000099533	zgc:113279	6797.62	12.7308	6.32e-16	1.96e-14	up	yes
ENSDARG00000115978	AL935186.9	6313.23	12.6242	7.56e-16	2.33e-14	up	yes
ENSDARG00000017624	krt4	6224.68	12.6038	3.1e-59	2.53e-56	up	yes
ENSDARG00000089936	selenow2b	6121.32	12.5796	4.63e-16	1.46e-14	up	yes
ENSDARG00000100886	si:dkeyp-97a10.1	5995.96	12.5498	6.05e-15	1.65e-13	up	yes
ENSDARG00000011245	esrp1	5819.6	12.5067	6.72e-16	2.08e-14	up	yes
ENSDARG00000035178	gna14	5432.55	12.4074	1.24e-15	3.69e-14	up	yes
ENSDARG00000098256	si:ch73-329n5.6	5410.13	12.4014	1.15e-15	3.46e-14	up	yes
ENSDARG00000037267	zgc:158263	5359.51	12.3879	3.89e-15	1.09e-13	up	yes
ENSDARG00000088589	ponzr3	5189.5	12.3414	4.06e-13	8.92e-12	up	yes
ENSDARG00000094281	si:ch73-196i15.3	5018.34	12.293	2.23e-15	6.43e-14	up	yes
ENSDARG00000062750	si:ch73-74h11.1	5011.92	12.2911	1.83e-15	5.34e-14	up	yes
ENSDARG00000035198	gcnt4a	5000.45	12.2878	1.87e-15	5.45e-14	up	yes
ENSDARG00000100450	btr21	4798.84	12.2285	2.84e-15	8.05e-14	up	yes
ENSDARG00000009544	cldnb	4774.85	12.2212	2.39e-16	7.77e-15	up	yes
ENSDARG00000057983	svopl	4729.24	12.2074	2.32e-14	5.87e-13	up	yes
ENSDARG00000052427	bicdl2	4547.14	12.1507	8.16e-15	2.2e-13	up	yes
ENSDARG00000060094	ptgis	4542.09	12.1491	5.21e-15	1.44e-13	up	yes
ENSDARG00000073723	zgc:194679	4255.68	12.0552	8.29e-15	2.23e-13	up	yes
ENSDARG00000069111	ikzf2	4216.04	12.0417	1.73e-14	4.45e-13	up	yes
ENSDARG00000020863	trim25l	4170.55	12.026	1.12e-14	2.97e-13	up	yes
ENSDARG00000099864	si:ch73-170d6.2	4131.61	12.0125	9.31e-14	2.2e-12	up	yes
ENSDARG00000051809	btr12	4062.46	11.9881	1.68e-14	4.35e-13	up	yes
ENSDARG00000105341	si:dkey-9l20.3	3944.36	11.9456	1.86e-44	6.51e-42	up	yes
ENSDARG00000053133	b3gnt7l	3918.47	11.9361	2.24e-14	5.7e-13	up	yes
ENSDARG00000008568	slc25a24	3887.82	11.9247	2.07e-14	5.31e-13	up	yes
ENSDARG00000030896	foxq1a	3854.17	11.9122	2.66e-14	6.69e-13	up	yes
ENSDARG00000036943	golph3l	3792.11	11.8888	2.75e-14	6.88e-13	up	yes
ENSDARG00000042357	cldnk	3773.59	11.8817	3.04e-14	7.56e-13	up	yes
ENSDARG00000069377	si:dkey-242g16.2	3696.8	11.8521	6.03e-14	1.46e-12	up	yes
ENSDARG00000088137	adgrg2a	3504.25	11.7749	7.74e-14	1.85e-12	up	yes
ENSDARG00000093230	si:ch211-139n6.3	3488	11.7682	6.05e-14	1.46e-12	up	yes
ENSDARG00000052129	boka	3452.99	11.7536	5.72e-14	1.38e-12	up	yes
ENSDARG00000113671	AL935186.8	3445.5	11.7505	7.3e-13	1.57e-11	up	yes
ENSDARG00000117636	FP236157.7	3320.12	11.697	8.3e-14	1.97e-12	up	yes
ENSDARG00000090526	zgc:158404	3243.87	11.6635	3.14e-13	7.01e-12	up	yes
ENSDARG00000010434	clu	3201.35	11.6445	1.11e-12	2.31e-11	up	yes
ENSDARG00000031894	lef1	3075.17	11.5865	1.66e-13	3.82e-12	up	yes
ENSDARG00000102058	si:dkeyp-11e3.1	3058.79	11.5787	2.51e-13	5.65e-12	up	yes
ENSDARG00000029290	stx11b.1	3056.43	11.5776	2.42e-13	5.47e-12	up	yes
ENSDARG00000101200	zgc:112964	3055.7	11.5773	1.36e-12	2.82e-11	up	yes
ENSDARG00000090156	pttg1ipa	2908.35	11.506	1.67e-12	3.42e-11	up	yes
ENSDARG00000068503	gbgt1l4	2857.93	11.4808	3.74e-13	8.27e-12	up	yes
ENSDARG00000057440	si:dkey-228d14.5	2811.7	11.4572	9.4e-13	1.99e-11	up	yes
ENSDARG00000042561	lpar2b	2720.46	11.4096	5.15e-13	1.12e-11	up	yes
ENSDARG00000071213	rgl3a	2709.5	11.4038	2.28e-14	5.79e-13	up	yes
ENSDARG00000004539	ptgs2a	2669.95	11.3826	6.29e-13	1.36e-11	up	yes
ENSDARG00000095388	BX323590.2	2660.41	11.3774	1.07e-12	2.25e-11	up	yes
ENSDARG00000055395	foxq1b	2633.9	11.363	1.46e-12	3.01e-11	up	yes
ENSDARG00000009133	myo1eb	2633.54	11.3628	2.03e-12	4.06e-11	up	yes
ENSDARG00000004196	tnfsf10l	2617.64	11.3541	7.66e-13	1.64e-11	up	yes
ENSDARG00000105118	zgc:171566	2610.71	11.3502	1.1e-12	2.3e-11	up	yes
ENSDARG00000076361	CABZ01039859.1	2588.7	11.338	1.78e-12	3.6e-11	up	yes
ENSDARG00000051965	btr01	2569.6	11.3273	1.31e-12	2.71e-11	up	yes
ENSDARG00000108535	CABZ01072077.1	2532.38	11.3063	1.09e-11	2.01e-10	up	yes
ENSDARG00000093304	si:dkey-221j11.3	2513.52	11.2955	1.11e-12	2.31e-11	up	yes
ENSDARG00000060980	atp8b1	2508.65	11.2927	3.7e-12	7.2e-11	up	yes
ENSDARG00000033566	cyp17a1	2496	11.2854	1.14e-12	2.37e-11	up	yes
ENSDARG00000089917	sh3tc2	2495.78	11.2853	2.04e-12	4.08e-11	up	yes
ENSDARG00000005210	coro2a	2486.08	11.2797	1.76e-12	3.57e-11	up	yes
ENSDARG00000070434	rhov	2456.25	11.2622	1.81e-12	3.66e-11	up	yes
ENSDARG00000043323	lnx1	2391.92	11.224	1.75e-12	3.55e-11	up	yes
ENSDARG00000056836	si:ch211-125o16.4	2334.88	11.1891	1.82e-35	3.18e-33	up	yes
ENSDARG00000034836	si:dkey-222n6.2	2320.53	11.1802	2.29e-12	4.56e-11	up	yes
ENSDARG00000056921	ankk1	2256.73	11.14	2.88e-12	5.69e-11	up	yes
ENSDARG00000042866	cx35.4	2251.88	11.1369	8.28e-12	1.55e-10	up	yes
ENSDARG00000095076	si:dkey-73p2.3	2226.77	11.1207	5.39e-12	1.03e-10	up	yes
ENSDARG00000055093	cdh27	2092.72	11.0312	5.9e-12	1.13e-10	up	yes
ENSDARG00000038489	b3gnt7	2080.24	11.0225	9.17e-11	1.52e-09	up	yes
ENSDARG00000076945	dsg2.1	2048.96	11.0007	9.86e-12	1.83e-10	up	yes
ENSDARG00000116928	CABZ01059408.1	2025.4	10.984	8.04e-12	1.51e-10	up	yes
ENSDARG00000078217	cblc	2019.34	10.9797	1.18e-11	2.17e-10	up	yes
ENSDARG00000102206	stc2b	2007.5	10.9712	8.28e-11	1.38e-09	up	yes
ENSDARG00000094678	si:dkey-9i23.6	2002.93	10.9679	2.7e-11	4.72e-10	up	yes
ENSDARG00000009196	anxa3a	1942.37	10.9236	1.3e-10	2.11e-09	up	yes
ENSDARG00000059026	zgc:123217	1933.88	10.9173	1.72e-11	3.1e-10	up	yes
ENSDARG00000017799	tgm1	1933.4	10.9169	1.22e-11	2.24e-10	up	yes
ENSDARG00000097157	si:ch211-207n23.2	1915.44	10.9035	3.5e-11	6.05e-10	up	yes
ENSDARG00000076923	kazna	1907.62	10.8976	1.87e-11	3.34e-10	up	yes
ENSDARG00000036912	edn1	1905.08	10.8956	1.79e-11	3.22e-10	up	yes
ENSDARG00000098363	BX901957.1	1876.41	10.8738	2.03e-11	3.62e-10	up	yes
ENSDARG00000100712	si:dkey-19b23.12	1865.25	10.8652	5.29e-13	1.15e-11	up	yes
ENSDARG00000060626	dgkaa	1786.92	10.8033	2.51e-11	4.4e-10	up	yes
ENSDARG00000089903	CABZ01039863.1	1755.24	10.7775	4.14e-11	7.11e-10	up	yes
ENSDARG00000059993	trpm4a	1739.72	10.7646	3.21e-11	5.58e-10	up	yes
ENSDARG00000061651	marveld2b	1737.55	10.7628	3.25e-11	5.63e-10	up	yes
ENSDARG00000092452	si:dkey-95p16.1	1731.07	10.7574	3.45e-11	5.97e-10	up	yes
ENSDARG00000105641	si:ch211-98n17.5	1686.38	10.7197	6.16e-19	2.72e-17	up	yes
ENSDARG00000069279	elovl7a	1622.25	10.6638	1.72e-27	1.57e-25	up	yes
ENSDARG00000054160	zgc:113625	1613.32	10.6558	8.98e-11	1.49e-09	up	yes
ENSDARG00000094472	BX927218.1	1603.5	10.647	7.1e-11	1.2e-09	up	yes
ENSDARG00000087440	ponzr4	1543.34	10.5918	4e-10	6.06e-09	up	yes
ENSDARG00000117317	CABZ01044022.1	1534.78	10.5838	1.23e-10	2e-09	up	yes
ENSDARG00000061496	si:ch211-250e5.2	1533.49	10.5826	2.6e-10	4.05e-09	up	yes
ENSDARG00000024546	pla2g4aa	1532.4	10.5816	1.32e-10	2.14e-09	up	yes
ENSDARG00000002483	wnt7ab	1526.85	10.5763	2.2e-10	3.45e-09	up	yes
ENSDARG00000087597	si:dkey-51d8.3	1522.67	10.5724	2.16e-10	3.4e-09	up	yes
ENSDARG00000103117	tmprss4a	1506.28	10.5568	1.94e-10	3.07e-09	up	yes
ENSDARG00000006899	far1	1475.21	10.5267	1.47e-10	2.37e-09	up	yes
ENSDARG00000117818	CR926130.2	1467.99	10.5196	1.04e-34	1.74e-32	up	yes
ENSDARG00000069988	arid6	1436.29	10.4881	2.16e-10	3.4e-09	up	yes
ENSDARG00000096270	BX548046.2	1429.2	10.481	2.02e-10	3.2e-09	up	yes
ENSDARG00000007807	cyth3a	1426.4	10.4782	1.05e-11	1.94e-10	up	yes
ENSDARG00000069505	zgc:136892	1350.06	10.3988	3.34e-10	5.13e-09	up	yes
ENSDARG00000079245	si:dkey-73p2.2	1328.51	10.3756	3.13e-19	1.44e-17	up	yes
ENSDARG00000071518	krt222	1328.23	10.3753	8.39e-10	1.21e-08	up	yes
ENSDARG00000109310	im:7150988	1280.08	10.322	8.03e-10	1.17e-08	up	yes
ENSDARG00000035028	lpcat4	1259.45	10.2986	6.38e-10	9.39e-09	up	yes
ENSDARG00000092947	cyt1	1252.8	10.2909	3.97e-85	2.27e-81	up	yes
ENSDARG00000115988	AL935186.10	1223.73	10.2571	8.75e-10	1.26e-08	up	yes
ENSDARG00000061066	c2cd2l	1188.74	10.2152	1.41e-09	1.99e-08	up	yes
ENSDARG00000104642	si:dkey-31i7.2	1188.63	10.2151	3.67e-09	4.89e-08	up	yes
ENSDARG00000089441	si:ch211-105c13.3	1188.56	10.215	1.2e-22	7.5e-21	up	yes
ENSDARG00000098191	si:dkey-16l2.20	1186.97	10.2131	2.25e-11	3.97e-10	up	yes
ENSDARG00000071341	abch1	1185.77	10.2116	1.48e-09	2.08e-08	up	yes
ENSDARG00000046124	rab11fip1a	1154.17	10.1726	2.19e-09	3e-08	up	yes
ENSDARG00000044094	gfpt2	1153.13	10.1713	3.09e-09	4.15e-08	up	yes
ENSDARG00000035555	gbgt1l3	1152.34	10.1703	2.98e-09	4.01e-08	up	yes
ENSDARG00000096545	si:ch211-191a16.5	1152.14	10.1701	1.54e-08	1.85e-07	up	yes
ENSDARG00000099803	pik3c2g	1147.31	10.164	1.54e-09	2.15e-08	up	yes
ENSDARG00000054583	mfsd6b	1142.37	10.1578	1.67e-09	2.32e-08	up	yes
ENSDARG00000015793	creb3l1	1137.55	10.1517	2.14e-24	1.53e-22	up	yes
ENSDARG00000117734	CABZ01044023.1	1136.44	10.1503	1.79e-09	2.48e-08	up	yes
ENSDARG00000002293	si:ch211-197g15.6	1133.91	10.1471	3.65e-08	4.1e-07	up	yes
ENSDARG00000010940	BX957278.1	1133.88	10.147	1.84e-09	2.54e-08	up	yes
ENSDARG00000078430	tiam1a	1116.63	10.1249	2.1e-18	8.75e-17	up	yes
ENSDARG00000004695	six4a	1108.86	10.1149	2.69e-09	3.63e-08	up	yes
ENSDARG00000110290	BX005380.1	1098.54	10.1014	2.47e-09	3.36e-08	up	yes
ENSDARG00000088168	ablim3	1078.18	10.0744	3.96e-09	5.22e-08	up	yes
ENSDARG00000038639	elovl6l	1067.28	10.0597	5.11e-11	8.7e-10	up	yes
ENSDARG00000013847	egfra	1054.96	10.043	1.78e-10	2.83e-09	up	yes
ENSDARG00000100739	CABZ01052573.1	1052.78	10.04	3.81e-09	5.04e-08	up	yes
ENSDARG00000070170	si:ch211-225p5.8	1014.47	9.98651	4.77e-09	6.23e-08	up	yes
ENSDARG00000104716	zgc:91849	993.125	9.95583	3.43e-08	3.89e-07	up	yes
ENSDARG00000031976	nos2b	980.804	9.93782	1.84e-08	2.17e-07	up	yes
ENSDARG00000104656	si:dkeyp-97a10.3	959.179	9.90566	8.34e-09	1.04e-07	up	yes
ENSDARG00000051819	swap70a	957.584	9.90326	1.04e-08	1.28e-07	up	yes
ENSDARG00000021787	abcb5	955.027	9.8994	5.82e-34	8.84e-32	up	yes
ENSDARG00000091235	CABZ01015525.1	950.301	9.89224	8.6e-09	1.07e-07	up	yes
ENSDARG00000077874	vwa10.1	947.522	9.88802	1.07e-08	1.32e-07	up	yes
ENSDARG00000070041	zgc:153920	938.709	9.87453	2.57e-07	2.5e-06	up	yes
ENSDARG00000117461	CR932999.1	936.289	9.87081	9.59e-09	1.18e-07	up	yes
ENSDARG00000034211	capn2l	931.253	9.86303	3.18e-08	3.61e-07	up	yes
ENSDARG00000077836	ttc22	908.971	9.82809	3.15e-08	3.59e-07	up	yes
ENSDARG00000063390	pvrl2l	899.779	9.81343	1.45e-08	1.75e-07	up	yes
ENSDARG00000088515	st6gal2b	884.764	9.78915	1.64e-08	1.96e-07	up	yes
ENSDARG00000019365	krt99	884.374	9.78851	1.59e-08	1.91e-07	up	yes
ENSDARG00000099099	CABZ01015815.1	882.002	9.78464	1.65e-08	1.97e-07	up	yes
ENSDARG00000114464	RF00001	881.735	9.7842	4e-08	4.47e-07	up	yes
ENSDARG00000102018	bty	880.836	9.78273	1.99e-08	2.34e-07	up	yes
ENSDARG00000092551	si:dkey-56e3.2	874.698	9.77264	1.78e-08	2.12e-07	up	yes
ENSDARG00000099923	zgc:154054	874.011	9.77151	2.88e-16	9.33e-15	up	yes
ENSDARG00000078550	zgc:194839	867.918	9.76142	5.3e-10	7.87e-09	up	yes
ENSDARG00000077697	si:dkey-105i14.1	867.796	9.76121	4.31e-17	1.53e-15	up	yes
ENSDARG00000102180	shroom3	862.851	9.75297	2.09e-08	2.45e-07	up	yes
ENSDARG00000004658	zgc:101810	861.833	9.75126	8.64e-21	4.66e-19	up	yes
ENSDARG00000078072	si:ch211-232i5.1	852.68	9.73586	8.22e-27	7.12e-25	up	yes
ENSDARG00000098171	zgc:162193	849.51	9.73049	1.77e-09	2.44e-08	up	yes
ENSDARG00000011879	foxn1	844.287	9.72159	2.85e-08	3.27e-07	up	yes
ENSDARG00000101910	pcdh20	841.711	9.71718	5e-10	7.45e-09	up	yes
ENSDARG00000043514	si:dkey-239i20.4	832.177	9.70075	1.18e-07	1.22e-06	up	yes
ENSDARG00000114502	CR388079.3	819.821	9.67917	3.16e-08	3.6e-07	up	yes
ENSDARG00000019130	plk2b	815.847	9.67216	4.82e-08	5.3e-07	up	yes
ENSDARG00000095796	si:dkey-87o1.2	813.599	9.66817	1.81e-26	1.52e-24	up	yes
ENSDARG00000002259	ca15c	790.397	9.62643	5.18e-08	5.64e-07	up	yes
ENSDARG00000091996	tcnbb	778.374	9.60432	9.46e-05	0.000569878	up	yes
ENSDARG00000101181	s100w	776.796	9.60139	5.72e-08	6.2e-07	up	yes
ENSDARG00000032801	grk5	766.828	9.58276	1.92e-07	1.93e-06	up	yes
ENSDARG00000075027	fgfr1bl	762.197	9.57402	7.98e-08	8.48e-07	up	yes
ENSDARG00000088539	ponzr2	738.937	9.52931	3.59e-15	1.01e-13	up	yes
ENSDARG00000089919	si:ch211-161h7.8	733.974	9.51959	1.27e-07	1.32e-06	up	yes
ENSDARG00000078832	si:dkey-73p2.3	732.264	9.51622	1.59e-25	1.25e-23	up	yes
ENSDARG00000096896	BX004991.1	727.114	9.50604	2.75e-07	2.66e-06	up	yes
ENSDARG00000075181	crfb16	717.584	9.487	9.89e-07	8.62e-06	up	yes
ENSDARG00000078552	grhl3	709.786	9.47124	4.44e-21	2.47e-19	up	yes
ENSDARG00000101023	msx2b	705.896	9.46331	1.8e-07	1.82e-06	up	yes
ENSDARG00000012467	spint1b	701.143	9.45357	2.72e-09	3.66e-08	up	yes
ENSDARG00000046090	dhrs11a	699.653	9.4505	1.12e-14	2.98e-13	up	yes
ENSDARG00000045262	gsnb	696.649	9.44429	9.32e-26	7.4e-24	up	yes
ENSDARG00000079324	ano9b	694.01	9.43881	2.53e-09	3.43e-08	up	yes
ENSDARG00000078387	si:dkey-92i15.4	693.881	9.43854	1.46e-07	1.49e-06	up	yes
ENSDARG00000003313	eps8l1b	691.617	9.43383	3.69e-09	4.91e-08	up	yes
ENSDARG00000051892	kcng4b	690.711	9.43194	1.66e-07	1.69e-06	up	yes
ENSDARG00000053761	si:dkey-187j14.4	680.451	9.41035	1.71e-07	1.73e-06	up	yes
ENSDARG00000052089	CCKAR	675.784	9.40042	1.06e-06	9.17e-06	up	yes
ENSDARG00000101350	arhgap28	673.147	9.39478	1.89e-07	1.9e-06	up	yes
ENSDARG00000071196	cavin2b	669.743	9.38746	3.52e-24	2.47e-22	up	yes
ENSDARG00000036767	urgcp	663.857	9.37473	2.74e-07	2.66e-06	up	yes
ENSDARG00000008886	msx1b	662.839	9.37251	4.28e-15	1.19e-13	up	yes
ENSDARG00000103755	si:dkeyp-4c4.1	662.457	9.37168	2.27e-25	1.75e-23	up	yes
ENSDARG00000101189	CR589947.2	649.214	9.34255	3.75e-09	4.98e-08	up	yes
ENSDARG00000094297	si:dkey-222h21.2	641.198	9.32463	4.85e-07	4.48e-06	up	yes
ENSDARG00000056047	noxa1	639.424	9.32063	5.18e-07	4.76e-06	up	yes
ENSDARG00000117751	CABZ01112025.1	639.376	9.32052	4.05e-07	3.79e-06	up	yes
ENSDARG00000087168	si:ch211-162i8.4	631.88	9.30351	4.07e-07	3.8e-06	up	yes
ENSDARG00000095607	si:ch211-209f23.3	630.831	9.30111	1.06e-06	9.22e-06	up	yes
ENSDARG00000104815	lmx1ba	622.33	9.28154	1.4e-06	1.19e-05	up	yes
ENSDARG00000059247	tmem54a	615.882	9.26651	6.73e-20	3.27e-18	up	yes
ENSDARG00000022727	epha2b	612.744	9.25914	4.12e-07	3.85e-06	up	yes
ENSDARG00000042231	stx11b.2	611.954	9.25728	4.15e-07	3.88e-06	up	yes
ENSDARG00000039381	ch25hl1.1	599.73	9.22817	6.98e-07	6.28e-06	up	yes
ENSDARG00000104258	FO681314.1	597.147	9.22194	5.22e-07	4.79e-06	up	yes
ENSDARG00000117707	CABZ01072532.1	586.26	9.1954	1.14e-06	9.87e-06	up	yes
ENSDARG00000088202	sh3d19	586.194	9.19523	4.5e-18	1.81e-16	up	yes
ENSDARG00000028096	cldn23a	584.553	9.19119	1.35e-06	1.15e-05	up	yes
ENSDARG00000102364	si:dkey-202l22.6	568.232	9.15034	1.89e-24	1.35e-22	up	yes
ENSDARG00000031337	hoxa10b	567.538	9.14857	7.91e-07	7.03e-06	up	yes
ENSDARG00000116430	si:ch73-329n5.2	566.746	9.14656	8.54e-07	7.52e-06	up	yes
ENSDARG00000067729	arid3c	563.248	9.13763	1.67e-14	4.34e-13	up	yes
ENSDARG00000089511	si:ch73-78o10.1	557.091	9.12177	2.32e-18	9.59e-17	up	yes
ENSDARG00000034677	scel	548.386	9.09905	2.79e-20	1.41e-18	up	yes
ENSDARG00000092726	si:dkey-184p9.7	542.629	9.08382	2.78e-14	6.93e-13	up	yes
ENSDARG00000061011	hlfb	535.166	9.06384	1.43e-06	1.22e-05	up	yes
ENSDARG00000060620	lig4	520.565	9.02394	2.21e-06	1.82e-05	up	yes
ENSDARG00000070950	styk1a	518.006	9.01683	3.86e-08	4.32e-07	up	yes
ENSDARG00000101043	ppl	513.125	9.00317	5.98e-05	0.000376334	up	yes
ENSDARG00000058939	b4galnt3b	512.487	9.00137	2.44e-17	9.07e-16	up	yes
ENSDARG00000074002	slc6a11a	509.332	8.99246	3.88e-06	3.07e-05	up	yes
ENSDARG00000102267	znf750	505.054	8.98029	1.11e-13	2.58e-12	up	yes
ENSDARG00000077488	si:ch73-289h5.4	497.657	8.95901	2.38e-06	1.95e-05	up	yes
ENSDARG00000092379	si:dkeyp-51b9.3	494.17	8.94886	9.3e-06	6.89e-05	up	yes
ENSDARG00000076269	zgc:172131	493.484	8.94686	4.83e-06	3.76e-05	up	yes
ENSDARG00000100788	trip10b	491.896	8.94221	5.71e-06	4.38e-05	up	yes
ENSDARG00000089724	cyldb	484.62	8.92071	5.95e-18	2.37e-16	up	yes
ENSDARG00000100927	nfatc2a	481.075	8.91012	3.26e-06	2.61e-05	up	yes
ENSDARG00000099374	sp9	480.458	8.90827	1.16e-14	3.06e-13	up	yes
ENSDARG00000076139	si:dkey-71p21.13	479.885	8.90655	3.74e-06	2.96e-05	up	yes
ENSDARG00000098837	tgm5l	476.776	8.89717	9.05e-06	6.71e-05	up	yes
ENSDARG00000117602	LO018166.1	473.375	8.88684	3.6e-06	2.86e-05	up	yes
ENSDARG00000091969	gbgt1l3	471.993	8.88262	3.57e-08	4.02e-07	up	yes
ENSDARG00000103277	cyp24a1	470.501	8.87805	1.16e-17	4.5e-16	up	yes
ENSDARG00000077217	zgc:162184	467.485	8.86878	8.65e-06	6.44e-05	up	yes
ENSDARG00000074390	tmem176l.4	461.719	8.85087	4.89e-20	2.42e-18	up	yes
ENSDARG00000001414	mctp2a	460.346	8.84658	5.15e-08	5.62e-07	up	yes
ENSDARG00000086571	kcna7	454.786	8.82904	1.08e-05	7.92e-05	up	yes
ENSDARG00000055370	zgc:163121	450.598	8.8157	2.28e-17	8.55e-16	up	yes
ENSDARG00000100190	si:ch211-188p14.4	443.777	8.79369	8.98e-06	6.67e-05	up	yes
ENSDARG00000103310	znf1053	437.438	8.77294	9.18e-06	6.8e-05	up	yes
ENSDARG00000061845	pld7	437.081	8.77176	4.84e-12	9.31e-11	up	yes
ENSDARG00000062970	fam129ba	436.486	8.76979	9.37e-23	6.04e-21	up	yes
ENSDARG00000105119	si:ch211-258f1.3	429.482	8.74645	1.62e-07	1.64e-06	up	yes
ENSDARG00000043482	b3gnt3.1	424.104	8.72827	2.23e-26	1.85e-24	up	yes
ENSDARG00000032079	acsl3a	420.055	8.71444	1.64e-05	0.000115314	up	yes
ENSDARG00000025403	ftr83	418.687	8.70973	4.38e-15	1.21e-13	up	yes
ENSDARG00000089223	ngfrb	418.072	8.70761	1.95e-12	3.93e-11	up	yes
ENSDARG00000114516	CABZ01021592.1	417.76	8.70653	0.00010473	0.000625646	up	yes
ENSDARG00000005364	grin3ba	413.362	8.69126	1.16e-05	8.44e-05	up	yes
ENSDARG00000033953	entpd2a.2	412.469	8.68814	1.7e-09	2.36e-08	up	yes
ENSDARG00000100612	si:ch211-163c2.1	409.613	8.67812	1.15e-05	8.38e-05	up	yes
ENSDARG00000091912	si:ch211-15j1.5	409.389	8.67733	2.27e-05	0.0001551	up	yes
ENSDARG00000088044	si:ch73-139j3.4	407.639	8.67115	1.17e-05	8.48e-05	up	yes
ENSDARG00000068782	sparta	403.691	8.65711	1.27e-05	9.12e-05	up	yes
ENSDARG00000096523	si:ch73-94k4.5	401.715	8.65003	1.45e-05	0.000103099	up	yes
ENSDARG00000086056	plekhg6	399.771	8.64303	1.46e-19	6.93e-18	up	yes
ENSDARG00000044655	st14b	393.717	8.62102	4.02e-11	6.92e-10	up	yes
ENSDARG00000097527	ms4a17a.5	389.286	8.60469	2.15e-05	0.000147745	up	yes
ENSDARG00000070917	kitlga	389.061	8.60385	1.6e-07	1.63e-06	up	yes
ENSDARG00000079030	ftr39p	387.929	8.59965	6.82e-21	3.72e-19	up	yes
ENSDARG00000079602	calhm3	386.51	8.59436	2.35e-05	0.000159618	up	yes
ENSDARG00000117485	FO681323.1	386.272	8.59348	6.94e-16	2.14e-14	up	yes
ENSDARG00000087641	cdh26.2	385.603	8.59097	7.37e-12	1.39e-10	up	yes
ENSDARG00000099678	BX569789.1	385.53	8.5907	1.84e-05	0.000128258	up	yes
ENSDARG00000040474	snx10b	385.339	8.58999	2.45e-05	0.000165564	up	yes
ENSDARG00000117370	CABZ01113830.1	377.043	8.55858	2.37e-05	0.000161211	up	yes
ENSDARG00000010255	bin2b	375.279	8.55182	2.11e-11	3.74e-10	up	yes
ENSDARG00000109561	CABZ01027551.1	374.87	8.55025	2.22e-05	0.000152147	up	yes
ENSDARG00000083357	dre-mir-203b	374.081	8.54721	2.46e-05	0.000166439	up	yes
ENSDARG00000012801	pfkpb	372.518	8.54117	3.75e-07	3.54e-06	up	yes
ENSDARG00000106745	FO904901.1	366.186	8.51643	3.09e-05	0.000205008	up	yes
ENSDARG00000075854	cx34.4	366.184	8.51642	2.75e-05	0.000184366	up	yes
ENSDARG00000009885	sult3st1	362.236	8.50079	2.93e-05	0.000195241	up	yes
ENSDARG00000026726	anxa1a	361.09	8.49621	1.63e-54	9.35e-52	up	yes
ENSDARG00000060830	fam83hb	357.681	8.48253	7.28e-12	1.37e-10	up	yes
ENSDARG00000020981	slc35a3b	345.064	8.43072	4.83e-05	0.00030878	up	yes
ENSDARG00000017947	ptk6a	344.877	8.42994	4.61e-07	4.28e-06	up	yes
ENSDARG00000091015	CR381544.2	343.663	8.42485	7.28e-05	0.000448505	up	yes
ENSDARG00000089570	ccdc169	342.681	8.42072	6.61e-05	0.000411325	up	yes
ENSDARG00000006422	esyt3	341.002	8.41364	2.88e-19	1.33e-17	up	yes
ENSDARG00000101164	nansb	337.89	8.40041	2.71e-10	4.2e-09	up	yes
ENSDARG00000093487	BX004785.2	336.212	8.39323	7.07e-10	1.03e-08	up	yes
ENSDARG00000053646	adrb3a	330.071	8.36663	1.5e-10	2.42e-09	up	yes
ENSDARG00000070710	prss60.3	324.135	8.34045	7.21e-05	0.000445098	up	yes
ENSDARG00000101471	fgd4a	321.859	8.33028	1.78e-11	3.19e-10	up	yes
ENSDARG00000096832	BX569793.1	315.845	8.30307	8.29e-05	0.000505678	up	yes
ENSDARG00000074749	abca12	314.539	8.29709	5.56e-40	1.47e-37	up	yes
ENSDARG00000034080	plcd1b	313.291	8.29136	8.49e-17	2.88e-15	up	yes
ENSDARG00000099715	si:dkey-152b24.7	301.479	8.23591	2.76e-07	2.66e-06	up	yes
ENSDARG00000097826	si:dkey-239b22.2	299.09	8.22443	1.11e-14	2.95e-13	up	yes
ENSDARG00000079782	myh7l	298.275	8.2205	0.000129504	0.000758061	up	yes
ENSDARG00000076025	dgkzb	298.16	8.21994	2.13e-19	9.98e-18	up	yes
ENSDARG00000117474	CABZ01048956.1	296.895	8.21381	0.000133721	0.000779552	up	yes
ENSDARG00000040258	si:ch73-340m8.2	296.894	8.21381	0.000118073	0.000696858	up	yes
ENSDARG00000081779	dre-mir-203a	295.321	8.20614	0.000168521	0.000960455	up	yes
ENSDARG00000014047	cldn7b	292.974	8.19463	1.68e-17	6.38e-16	up	yes
ENSDARG00000086874	si:ch211-232i5.3	292.791	8.19373	2.17e-06	1.79e-05	up	yes
ENSDARG00000004748	zgc:100868	291.083	8.18529	4.11e-17	1.47e-15	up	yes
ENSDARG00000076146	zgc:172075	290.355	8.18167	2.59e-06	2.11e-05	up	yes
ENSDARG00000061736	ank3a	286.155	8.16065	2.23e-19	1.04e-17	up	yes
ENSDARG00000095678	ftr38	285.644	8.15807	0.000178637	0.00101115	up	yes
ENSDARG00000089004	si:ch211-207e14.4	285.277	8.15622	3.21e-16	1.04e-14	up	yes
ENSDARG00000092065	BX005174.1	281.88	8.13894	0.000263901	0.00143415	up	yes
ENSDARG00000045067	kcnk1a	278.534	8.12171	0.000216629	0.0011989	up	yes
ENSDARG00000117555	FP236157.6	278.141	8.11967	0.000190182	0.00106945	up	yes
ENSDARG00000079978	samd10a	275.502	8.10592	4.44e-10	6.68e-09	up	yes
ENSDARG00000057984	eps8l1a	271.518	8.0849	1.35e-14	3.54e-13	up	yes
ENSDARG00000074772	ccl44	269.653	8.07496	0.000235413	0.00129119	up	yes
ENSDARG00000031343	rab6bb	264.414	8.04666	5.62e-16	1.76e-14	up	yes
ENSDARG00000078254	ftr14l	263.157	8.03978	0.000498662	0.00253259	up	yes
ENSDARG00000086419	si:ch211-282j17.13	261.939	8.03308	2.77e-06	2.25e-05	up	yes
ENSDARG00000100311	si:dkey-165e24.1	261.561	8.031	2.46e-17	9.13e-16	up	yes
ENSDARG00000087532	si:ch211-278p9.1	260.351	8.02432	1.28e-09	1.81e-08	up	yes
ENSDARG00000111240	dhrs13a.2	259.967	8.02218	3.24e-52	1.64e-49	up	yes
ENSDARG00000058206	si:ch211-153b23.5	255.859	7.99921	3.81e-08	4.28e-07	up	yes
ENSDARG00000069453	zgc:113314	253.456	7.98559	1.84e-14	4.73e-13	up	yes
ENSDARG00000020417	emx3	252.731	7.98146	1.52e-11	2.74e-10	up	yes
ENSDARG00000097902	si:ch73-204p21.2	251.155	7.97243	2.44e-32	3.15e-30	up	yes
ENSDARG00000052387	pou2f3	250.446	7.96836	7.62e-18	3.01e-16	up	yes
ENSDARG00000115618	RF00001	248.983	7.9599	0.00145362	0.00652814	up	yes
ENSDARG00000113708	RF00001	248.317	7.95604	0.000659796	0.00324027	up	yes
ENSDARG00000117407	AL954191.1	241.226	7.91424	0.00045468	0.0023348	up	yes
ENSDARG00000053483	zgc:113054	240.265	7.90848	2.13e-17	8.01e-16	up	yes
ENSDARG00000086840	si:ch211-266k8.4	231.113	7.85245	6.85e-06	5.18e-05	up	yes
ENSDARG00000110325	zgc:153733	229.562	7.84274	3.33e-12	6.53e-11	up	yes
ENSDARG00000077419	nectin4a	229.388	7.84165	1.04e-15	3.17e-14	up	yes
ENSDARG00000091116	pkhd1l1	228.402	7.83543	2.19e-31	2.67e-29	up	yes
ENSDARG00000069540	si:dkey-30c15.2	228.201	7.83416	0.000824476	0.00395984	up	yes
ENSDARG00000103634	CU914622.2	223.576	7.80462	3.8e-09	5.03e-08	up	yes
ENSDARG00000061173	st14a	222.131	7.79527	6.02e-15	1.65e-13	up	yes
ENSDARG00000100994	dre-mir-725	221.486	7.79107	0.000832156	0.00399449	up	yes
ENSDARG00000103806	BX004785.3	218.524	7.77165	0.000903872	0.00429665	up	yes
ENSDARG00000042954	slc17a9a	218.471	7.7713	9.65e-08	1.01e-06	up	yes
ENSDARG00000104026	si:dkeyp-35e5.5	217.983	7.76807	7.73e-16	2.37e-14	up	yes
ENSDARG00000039669	TSTA3	217.037	7.7618	2.04e-15	5.92e-14	up	yes
ENSDARG00000087822	agap3	215.525	7.75171	1.76e-16	5.81e-15	up	yes
ENSDARG00000099725	FP236161.1	214.576	7.74535	0.000901369	0.00428951	up	yes
ENSDARG00000093546	si:ch73-56d11.5	213.584	7.73866	0.00127103	0.005807	up	yes
ENSDARG00000042726	grb7	213.019	7.73484	1.95e-05	0.000135042	up	yes
ENSDARG00000037527	si:rp71-17i16.5	210.25	7.71596	0.00184229	0.00800634	up	yes
ENSDARG00000036457	cacng6a	209.929	7.71376	3.45e-10	5.29e-09	up	yes
ENSDARG00000073870	gdpd2	209.267	7.7092	3.93e-13	8.64e-12	up	yes
ENSDARG00000102460	si:ch73-170d6.4	208.846	7.70629	0.00145211	0.00652308	up	yes
ENSDARG00000056535	pla2g4f.1	208.704	7.70531	1.76e-13	4.04e-12	up	yes
ENSDARG00000094287	CT997819.2	207.475	7.69679	0.00149852	0.00669125	up	yes
ENSDARG00000071010	tuft1b	203.324	7.66764	0.00122408	0.00561491	up	yes
ENSDARG00000029569	snapc1a	199.667	7.64145	1.83e-05	0.000127766	up	yes
ENSDARG00000100386	si:dkey-61p9.9	197.995	7.62932	0.00143893	0.00646895	up	yes
ENSDARG00000088549	si:ch1073-390k14.1	195.824	7.61341	0.00152127	0.00677694	up	yes
ENSDARG00000116445	CABZ01046954.1	193.848	7.59878	0.00158458	0.00701888	up	yes
ENSDARG00000059056	ft1	193.649	7.5973	0.00200411	0.00858667	up	yes
ENSDARG00000035309	entpd3	193.305	7.59473	1.34e-12	2.77e-11	up	yes
ENSDARG00000016364	gna15.1	191.594	7.58191	4.05e-08	4.51e-07	up	yes
ENSDARG00000111945	CABZ01069040.1	188.808	7.56078	1.36e-14	3.56e-13	up	yes
ENSDARG00000117258	FP236157.4	185.361	7.53419	0.00199813	0.00857327	up	yes
ENSDARG00000042707	cx30.3	183.593	7.52037	3.81e-17	1.37e-15	up	yes
ENSDARG00000071238	ftr58	183.245	7.51763	3.24e-08	3.67e-07	up	yes
ENSDARG00000076472	ovol1a	177.629	7.47273	2.43e-10	3.82e-09	up	yes
ENSDARG00000042055	fam129aa	177.538	7.47198	1.05e-13	2.45e-12	up	yes
ENSDARG00000103494	usp43a	175.616	7.45628	1.38e-13	3.21e-12	up	yes
ENSDARG00000094067	si:dkey-121n8.7	169.983	7.40924	5.24e-05	0.000332632	up	yes
ENSDARG00000091757	adgrf6	156.416	7.28924	1.11e-37	2.38e-35	up	yes
ENSDARG00000087018	FO704748.1	156.302	7.2882	2.08e-07	2.06e-06	up	yes
ENSDARG00000079834	kdf1a	152.1	7.24888	1.01e-12	2.13e-11	up	yes
ENSDARG00000087251	si:ch73-50f9.4	150.411	7.23276	2.5e-10	3.91e-09	up	yes
ENSDARG00000063435	trpm4b.2	149.306	7.22213	1.58e-06	1.33e-05	up	yes
ENSDARG00000094659	BX510324.2	145.816	7.18801	1e-07	1.05e-06	up	yes
ENSDARG00000089582	si:dkey-265e15.2	143.064	7.16051	5.36e-07	4.91e-06	up	yes
ENSDARG00000097807	BX530017.2	141.791	7.14762	0.000152159	0.000876984	up	yes
ENSDARG00000113660	si:ch211-196f19.1	140.281	7.13217	2.9e-12	5.72e-11	up	yes
ENSDARG00000103485	card14	138.357	7.11225	1.7e-12	3.47e-11	up	yes
ENSDARG00000105731	CR788316.1	137.668	7.10505	1.1e-05	8.05e-05	up	yes
ENSDARG00000041947	styk1b	134.953	7.07631	1.57e-10	2.53e-09	up	yes
ENSDARG00000099352	si:rp71-62i8.1	134.847	7.07518	7.76e-18	3.04e-16	up	yes
ENSDARG00000112648	si:dkeyp-82b4.2	134.785	7.07451	1.65e-15	4.87e-14	up	yes
ENSDARG00000059123	plcd1a	134.392	7.0703	1.83e-11	3.29e-10	up	yes
ENSDARG00000019808	evpla	131.463	7.03851	2.94e-32	3.76e-30	up	yes
ENSDARG00000043243	prkchb	131.012	7.03356	1.36e-09	1.92e-08	up	yes
ENSDARG00000090033	si:dkey-16p6.1	129.698	7.01901	6.8e-16	2.1e-14	up	yes
ENSDARG00000054122	tmem30b	128.172	7.00194	9.07e-11	1.5e-09	up	yes
ENSDARG00000086786	mfsd10	128.024	7.00027	6.32e-08	6.81e-07	up	yes
ENSDARG00000015495	klf3	126.412	6.98198	1.56e-10	2.52e-09	up	yes
ENSDARG00000027611	cavin2a	125.425	6.97068	1.82e-31	2.24e-29	up	yes
ENSDARG00000104099	FP236513.1	125.237	6.96851	3.01e-08	3.45e-07	up	yes
ENSDARG00000061741	itpr3	125.106	6.967	4.84e-11	8.26e-10	up	yes
ENSDARG00000095150	si:dkey-114c15.5	124.135	6.95576	0.000809371	0.00389384	up	yes
ENSDARG00000075530	pigu	123.347	6.94658	1.72e-11	3.09e-10	up	yes
ENSDARG00000070522	cacna1i	123.266	6.94563	0.00034357	0.00181421	up	yes
ENSDARG00000057138	zgc:174164	121.513	6.92497	3.82e-10	5.81e-09	up	yes
ENSDARG00000006202	erbb3a	118.885	6.89342	1.64e-10	2.63e-09	up	yes
ENSDARG00000078102	psda	118.656	6.89064	9.62e-06	7.1e-05	up	yes
ENSDARG00000068851	rnf183	118.613	6.89012	3.54e-10	5.42e-09	up	yes
ENSDARG00000017739	ak5l	118.147	6.88444	5.9e-09	7.53e-08	up	yes
ENSDARG00000063649	tead3b	117.177	6.87254	1.79e-10	2.84e-09	up	yes
ENSDARG00000032708	arl4cb	112.953	6.81958	5.39e-09	6.97e-08	up	yes
ENSDARG00000069463	alox12	112.444	6.81306	3.13e-18	1.29e-16	up	yes
ENSDARG00000073935	wnt6b	112.386	6.81232	8.4e-06	6.28e-05	up	yes
ENSDARG00000110728	AL935195.1	111.943	6.80662	9e-09	1.12e-07	up	yes
ENSDARG00000103650	si:ch73-329n5.1	109.798	6.77871	2.5e-10	3.91e-09	up	yes
ENSDARG00000095400	si:ch73-52f15.5	107.865	6.75309	4.62e-25	3.47e-23	up	yes
ENSDARG00000109749	si:ch211-162i8.7	103.115	6.68812	1.2e-09	1.7e-08	up	yes
ENSDARG00000040513	zgc:92313	102.833	6.68416	3.02e-12	5.95e-11	up	yes
ENSDARG00000068910	nos1	97.7558	6.61111	1.45e-16	4.81e-15	up	yes
ENSDARG00000092714	si:ch211-266a5.12	96.7202	6.59574	0.00125779	0.00575382	up	yes
ENSDARG00000035868	spire1a	96.4031	6.59101	3.91e-09	5.16e-08	up	yes
ENSDARG00000076230	atp10b	94.5687	6.56329	5.03e-08	5.49e-07	up	yes
ENSDARG00000014626	dlx3b	92.0894	6.52496	3.51e-08	3.96e-07	up	yes
ENSDARG00000059719	fam169aa	90.6232	6.50181	4.27e-09	5.62e-08	up	yes
ENSDARG00000028098	fut9d	89.5564	6.48472	1.34e-16	4.45e-15	up	yes
ENSDARG00000058780	slc9a2	88.4889	6.46742	1.37e-08	1.67e-07	up	yes
ENSDARG00000112719	si:dkey-4j21.2	87.3871	6.44935	9.18e-09	1.14e-07	up	yes
ENSDARG00000100341	si:ch211-196h24.2	86.7725	6.43917	2.07e-07	2.06e-06	up	yes
ENSDARG00000101906	zgc:113442	82.469	6.36578	2.65e-08	3.06e-07	up	yes
ENSDARG00000043442	zgc:153665	81.7472	6.3531	6.37e-08	6.86e-07	up	yes
ENSDARG00000074311	mast2	80.8086	6.33644	1.4e-32	1.87e-30	up	yes
ENSDARG00000029232	FO704779.1	80.2704	6.3268	7.84e-06	5.88e-05	up	yes
ENSDARG00000071107	wnt7bb	77.941	6.28431	1.8e-06	1.51e-05	up	yes
ENSDARG00000101484	si:dkey-264f17.2	77.8096	6.28188	2.02e-05	0.000139486	up	yes
ENSDARG00000007418	chmp4c	76.7777	6.26262	7.62e-08	8.1e-07	up	yes
ENSDARG00000025974	magi3b	76.4365	6.25619	9.24e-08	9.74e-07	up	yes
ENSDARG00000089489	fam83e	75.8242	6.24459	2.38e-07	2.34e-06	up	yes
ENSDARG00000071567	TSTD1	75.7564	6.24329	1.58e-18	6.71e-17	up	yes
ENSDARG00000030269	grtp1b	74.8528	6.22599	2.43e-07	2.38e-06	up	yes
ENSDARG00000057927	rps6ka3b	74.842	6.22578	3.6e-12	7.03e-11	up	yes
ENSDARG00000103917	znf185	74.7805	6.22459	1.81e-15	5.3e-14	up	yes
ENSDARG00000102332	spint1a	74.5297	6.21974	1.58e-18	6.71e-17	up	yes
ENSDARG00000078246	si:ch211-114l13.4	70.4857	6.13926	0.000269338	0.00145861	up	yes
ENSDARG00000006011	klhl42	68.2027	6.09176	8.15e-05	0.000497906	up	yes
ENSDARG00000061352	bcl11aa	67.9029	6.0854	2.95e-07	2.84e-06	up	yes
ENSDARG00000102215	si:ch211-227e10.6	67.6927	6.08093	5.84e-08	6.32e-07	up	yes
ENSDARG00000015506	pibf1	67.6356	6.07971	2.13e-07	2.11e-06	up	yes
ENSDARG00000103351	FP102192.2	67.3681	6.07399	7.48e-07	6.68e-06	up	yes
ENSDARG00000099902	il17rc	67.2453	6.07136	1.57e-06	1.32e-05	up	yes
ENSDARG00000078162	pimr208	67.1639	6.06961	0.000346956	0.00183088	up	yes
ENSDARG00000077881	chl1a	66.8104	6.062	7.95e-12	1.49e-10	up	yes
ENSDARG00000002365	cers5	65.2562	6.02804	5.68e-07	5.19e-06	up	yes
ENSDARG00000067784	CABZ01088428.1	65.1706	6.02615	2.68e-10	4.15e-09	up	yes
ENSDARG00000077410	myo9b	64.6576	6.01475	4.76e-06	3.7e-05	up	yes
ENSDARG00000024775	si:ch211-129c21.1	64.0581	6.00131	8.7e-07	7.66e-06	up	yes
ENSDARG00000074776	tmem154	64.0555	6.00125	4.88e-06	3.8e-05	up	yes
ENSDARG00000059826	crtac1a	61.7514	5.9484	0.000850024	0.00406773	up	yes
ENSDARG00000092948	gna15.3	61.7285	5.94786	2.33e-05	0.000158381	up	yes
ENSDARG00000029443	zgc:92242	61.624	5.94542	9.23e-07	8.08e-06	up	yes
ENSDARG00000038964	traf4b	60.9001	5.92837	1.37e-20	7.22e-19	up	yes
ENSDARG00000018159	ano10b	60.3728	5.91583	1.33e-13	3.08e-12	up	yes
ENSDARG00000015922	stk17al	60.2543	5.91299	2.97e-13	6.67e-12	up	yes
ENSDARG00000097006	CR854839.1	59.9365	5.90536	5.94e-17	2.07e-15	up	yes
ENSDARG00000089536	erbb4b	59.8815	5.90404	1.19e-06	1.03e-05	up	yes
ENSDARG00000079372	si:ch211-264f5.6	59.5973	5.89718	9.52e-09	1.18e-07	up	yes
ENSDARG00000098481	anxa1d	59.4947	5.89469	1.64e-06	1.38e-05	up	yes
ENSDARG00000094504	plekha1b	59.4061	5.89254	1.73e-14	4.45e-13	up	yes
ENSDARG00000057303	galnt7	59.232	5.88831	1.62e-19	7.65e-18	up	yes
ENSDARG00000098641	nbeal2	58.0324	5.85879	8.23e-19	3.57e-17	up	yes
ENSDARG00000013266	colec11	57.7637	5.85209	0.000657205	0.00322879	up	yes
ENSDARG00000073732	myh14	57.0584	5.83437	5.07e-16	1.59e-14	up	yes
ENSDARG00000080922	RF00001	56.7062	5.82544	8e-06	5.99e-05	up	yes
ENSDARG00000039512	ap1m3	55.3454	5.79039	2.74e-06	2.23e-05	up	yes
ENSDARG00000076820	xkr8.2	55.2095	5.78684	1.24e-05	8.94e-05	up	yes
ENSDARG00000069192	zgc:163030	55.0884	5.78368	7.23e-06	5.44e-05	up	yes
ENSDARG00000104200	BX901923.2	54.4307	5.76635	7.38e-37	1.35e-34	up	yes
ENSDARG00000097122	AL772382.1	54.044	5.75606	1.23e-05	8.86e-05	up	yes
ENSDARG00000093822	si:dkey-259j3.5	53.2156	5.73378	0.0015094	0.0067311	up	yes
ENSDARG00000051768	fhod1	52.4139	5.71188	1.38e-11	2.52e-10	up	yes
ENSDARG00000104704	si:ch211-271g18.1	51.3732	5.68294	5.42e-08	5.89e-07	up	yes
ENSDARG00000062855	plekhg7	50.6614	5.66282	3.2e-05	0.000211435	up	yes
ENSDARG00000002463	arhgef37	50.4599	5.65707	2.3e-05	0.000156869	up	yes
ENSDARG00000101757	si:dkey-27n6.4	50.4126	5.65571	4.41e-05	0.000284384	up	yes
ENSDARG00000036876	zgc:153284	49.2069	5.62079	1.54e-05	0.000109089	up	yes
ENSDARG00000042829	si:dkey-30j22.1	48.8925	5.61154	1.22e-06	1.05e-05	up	yes
ENSDARG00000043856	amd1	48.733	5.60683	7.87e-22	4.7e-20	up	yes
ENSDARG00000104573	slc12a2	48.4607	5.59874	2.38e-30	2.63e-28	up	yes
ENSDARG00000004177	fam169ab	47.7078	5.57615	0.00092588	0.00439153	up	yes
ENSDARG00000091535	ccser2b	47.598	5.57283	6.4e-07	5.8e-06	up	yes
ENSDARG00000037398	zgc:113229	47.3602	5.5656	3.95e-05	0.000256656	up	yes
ENSDARG00000035852	cart3	47.3172	5.56429	1.05e-05	7.72e-05	up	yes
ENSDARG00000077643	lypd6b	47.2095	5.56101	0.000370987	0.00194581	up	yes
ENSDARG00000086489	CU179643.1	47.1286	5.55853	5e-05	0.000318606	up	yes
ENSDARG00000010276	ptgs2b	46.4974	5.53908	6.76e-07	6.1e-06	up	yes
ENSDARG00000016464	cdc42bpab	46.1299	5.52763	2.52e-10	3.93e-09	up	yes
ENSDARG00000079585	pkn3	45.5248	5.50858	3.53e-05	0.000231569	up	yes
ENSDARG00000069378	pard6a	45.4299	5.50557	1.85e-17	6.99e-16	up	yes
ENSDARG00000061481	zgc:163022	45.4222	5.50532	1.09e-22	6.9e-21	up	yes
ENSDARG00000105464	si:ch211-285c6.6	44.8037	5.48555	2.36e-07	2.31e-06	up	yes
ENSDARG00000113575	CU462871.1	44.8	5.48543	0.000142102	0.000823654	up	yes
ENSDARG00000034943	tm9sf5	43.7141	5.45003	3.05e-26	2.51e-24	up	yes
ENSDARG00000076870	piezo1	43.0786	5.4289	1.15e-15	3.46e-14	up	yes
ENSDARG00000077169	si:ch211-153b23.4	42.8464	5.4211	8.31e-09	1.04e-07	up	yes
ENSDARG00000096874	tmem176l.3b	42.4187	5.40663	7.86e-05	0.000482189	up	yes
ENSDARG00000031534	CU571315.1	41.0933	5.36083	7.85e-07	6.99e-06	up	yes
ENSDARG00000061764	ahnak	40.8861	5.35354	2.64e-35	4.53e-33	up	yes
ENSDARG00000074126	ttc39a	40.4719	5.33885	4.99e-05	0.000317762	up	yes
ENSDARG00000101178	sh3rf2	40.3103	5.33308	5.39e-05	0.000341631	up	yes
ENSDARG00000091561	si:dkey-156k2.4	40.3059	5.33292	3.2e-05	0.000211595	up	yes
ENSDARG00000110879	BX908804.2	39.3884	5.2997	3.65e-06	2.89e-05	up	yes
ENSDARG00000019564	asap2b	39.2448	5.29443	1.37e-17	5.24e-16	up	yes
ENSDARG00000095200	si:ch211-197e7.1	38.9714	5.28434	0.000123437	0.000726269	up	yes
ENSDARG00000040432	klf2b	38.9162	5.2823	8.33e-06	6.23e-05	up	yes
ENSDARG00000058800	rab25a	38.9039	5.28184	7.32e-05	0.000450711	up	yes
ENSDARG00000001686	uckl1a	38.8044	5.27815	5.9e-05	0.000371568	up	yes
ENSDARG00000104255	arhgap27	38.2756	5.25835	8.57e-12	1.6e-10	up	yes
ENSDARG00000015557	zgc:100829	38.1082	5.25203	1.01e-32	1.42e-30	up	yes
ENSDARG00000055607	cgna	38.0537	5.24997	2.88e-07	2.78e-06	up	yes
ENSDARG00000007108	lipia	37.9665	5.24665	4.38e-06	3.44e-05	up	yes
ENSDARG00000015546	alpl	37.6482	5.23451	0.000108005	0.000642745	up	yes
ENSDARG00000092521	jac1	36.9605	5.20791	9.74e-05	0.000585441	up	yes
ENSDARG00000091669	bicdl2l	36.8827	5.20487	1.31e-17	5.06e-16	up	yes
ENSDARG00000002298	ankrd22	36.5851	5.19318	3.85e-12	7.46e-11	up	yes
ENSDARG00000069476	spint2	36.068	5.17265	2.64e-29	2.7e-27	up	yes
ENSDARG00000052413	crfb12	36.051	5.17197	0.000149114	0.000862259	up	yes
ENSDARG00000079555	ccdc85cb	35.7615	5.16034	0.000109667	0.00065128	up	yes
ENSDARG00000078309	fam83b	35.1888	5.13705	0.000269713	0.00146018	up	yes
ENSDARG00000104676	prkd2	34.9603	5.12765	0.000150644	0.000869757	up	yes
ENSDARG00000093232	CR847566.1	34.8062	5.12127	7.74e-17	2.65e-15	up	yes
ENSDARG00000017834	micall2b	34.2011	5.09597	0.000239417	0.00131148	up	yes
ENSDARG00000058605	vsig10	33.9561	5.0856	0.000169144	0.000963466	up	yes
ENSDARG00000104197	ptpn22	33.1855	5.05248	2e-06	1.66e-05	up	yes
ENSDARG00000020893	slc25a55a	32.172	5.00773	3.13e-29	3.16e-27	up	yes
ENSDARG00000093521	b3gnt3.3	31.6363	4.98351	3e-08	3.44e-07	up	yes
ENSDARG00000090741	tor1l2	31.5275	4.97854	0.000404423	0.00209855	up	yes
ENSDARG00000031588	si:dkey-239b22.1	31.2763	4.967	3.76e-10	5.73e-09	up	yes
ENSDARG00000100584	ccdc40	31.2223	4.96451	0.00109998	0.00512098	up	yes
ENSDARG00000101388	si:ch211-171l17.14	30.4392	4.92786	0.00209224	0.00891085	up	yes
ENSDARG00000013828	snx13	30.0949	4.91145	4.15e-08	4.62e-07	up	yes
ENSDARG00000100020	pim1	29.1258	4.86423	1.73e-12	3.52e-11	up	yes
ENSDARG00000092671	pard3ba	28.4093	4.82829	1.72e-09	2.39e-08	up	yes
ENSDARG00000068148	arrdc1a	28.3595	4.82576	0.000659919	0.00324027	up	yes
ENSDARG00000097583	arfgap3	28.3049	4.82298	7.72e-17	2.64e-15	up	yes
ENSDARG00000052215	btr02	28.0482	4.80983	1.78e-17	6.72e-16	up	yes
ENSDARG00000059064	rassf3	27.5001	4.78137	1.03e-12	2.17e-11	up	yes
ENSDARG00000035514	adam28	27.41	4.77663	0.000728613	0.00354409	up	yes
ENSDARG00000051975	cd99	27.1679	4.76383	4.95e-31	5.69e-29	up	yes
ENSDARG00000091625	si:dkeyp-67f1.2	27.0585	4.75801	2.16e-11	3.83e-10	up	yes
ENSDARG00000057353	ehbp1l1a	27.029	4.75644	5.63e-09	7.27e-08	up	yes
ENSDARG00000102435	plekhf1	26.8721	4.74804	0.00148447	0.0066406	up	yes
ENSDARG00000061579	myo1cb	26.5492	4.7306	1.21e-07	1.25e-06	up	yes
ENSDARG00000035009	trim35-27	25.8927	4.69448	0.000168465	0.000960455	up	yes
ENSDARG00000060435	bnipl	25.3713	4.66512	8.88e-07	7.81e-06	up	yes
ENSDARG00000061017	spns2	25.2492	4.65817	0.00109523	0.00510167	up	yes
ENSDARG00000087518	si:dkey-261p22.1	25.2164	4.65629	0.000514857	0.00259791	up	yes
ENSDARG00000006577	nadka	24.5613	4.61831	1.24e-06	1.06e-05	up	yes
ENSDARG00000100088	zmp:0000001114	24.4907	4.61416	2.03e-15	5.9e-14	up	yes
ENSDARG00000110186	LO018535.1	24.4657	4.61269	0.00183546	0.0079797	up	yes
ENSDARG00000039943	tent5ba	24.4501	4.61177	6.98e-12	1.32e-10	up	yes
ENSDARG00000079456	si:ch211-149a19.3	24.072	4.58929	5.57e-14	1.35e-12	up	yes
ENSDARG00000051914	slc14a2	24.0451	4.58767	6.65e-05	0.000413932	up	yes
ENSDARG00000043009	fam43a	23.9436	4.58157	3.09e-11	5.36e-10	up	yes
ENSDARG00000067524	fut9b	23.6205	4.56197	1.63e-05	0.000115087	up	yes
ENSDARG00000092166	si:dkey-147f3.8	23.2172	4.53712	6.22e-12	1.18e-10	up	yes
ENSDARG00000059811	smpd5	23.0996	4.5298	0.000465126	0.00238273	up	yes
ENSDARG00000075759	samd4a	22.4644	4.48957	4.33e-08	4.79e-07	up	yes
ENSDARG00000015805	cgnl1	22.3297	4.48089	6.48e-07	5.86e-06	up	yes
ENSDARG00000086336	si:ch211-157b11.12	21.9869	4.45857	2e-12	4.01e-11	up	yes
ENSDARG00000036637	arl11	21.9843	4.4584	0.00214482	0.00910991	up	yes
ENSDARG00000087032	rbbp8l	21.7579	4.44347	0.00233998	0.00980288	up	yes
ENSDARG00000104581	tom1	20.8541	4.38226	1.58e-12	3.24e-11	up	yes
ENSDARG00000099411	zgc:158343	20.2616	4.34068	0.000167096	0.000953696	up	yes
ENSDARG00000040717	macc1	20.0811	4.32777	1.83e-07	1.84e-06	up	yes
ENSDARG00000059177	tax1bp3	19.9465	4.31806	7.87e-15	2.12e-13	up	yes
ENSDARG00000040076	pycard	19.6131	4.29374	2.4e-05	0.000162945	up	yes
ENSDARG00000032765	net1	19.5867	4.2918	2.43e-15	6.98e-14	up	yes
ENSDARG00000094901	abcc6b.2	19.5759	4.29101	0.000381823	0.00199471	up	yes
ENSDARG00000091609	spink4	19.1055	4.25591	0.000376431	0.00196954	up	yes
ENSDARG00000016656	mgme1	18.9379	4.2432	5.95e-06	4.55e-05	up	yes
ENSDARG00000091013	si:dkey-84h14.2	18.6556	4.22154	0.000140057	0.00081315	up	yes
ENSDARG00000116211	si:dkey-5i16.5	18.2949	4.19337	0.00110808	0.0051489	up	yes
ENSDARG00000029372	rasa4	18.0715	4.17564	3.33e-05	0.000219207	up	yes
ENSDARG00000112644	CU459056.1	17.9295	4.16426	1.2e-07	1.25e-06	up	yes
ENSDARG00000056346	acap1	17.8606	4.15871	4.49e-06	3.51e-05	up	yes
ENSDARG00000014954	snx33	17.4348	4.1239	0.0021481	0.00911706	up	yes
ENSDARG00000101869	magi3a	17.4285	4.12338	2.61e-11	4.56e-10	up	yes
ENSDARG00000038754	plk3	17.3193	4.11431	3.09e-10	4.77e-09	up	yes
ENSDARG00000116915	si:ch211-133h13.1	17.1174	4.09739	0.000345263	0.00182259	up	yes
ENSDARG00000110709	zdhhc21	16.566	4.05015	2.68e-05	0.000180296	up	yes
ENSDARG00000079745	si:ch211-166a6.5	16.3987	4.03551	3.58e-21	2.02e-19	up	yes
ENSDARG00000077982	elf3	16.3727	4.03322	2.21e-17	8.31e-16	up	yes
ENSDARG00000008310	ip6k2a	16.2707	4.02421	2.46e-21	1.42e-19	up	yes
ENSDARG00000052705	pkp1b	16.2486	4.02224	0.000200844	0.00112131	up	yes
ENSDARG00000103324	si:ch211-127b6.2	16.0447	4.00403	0.00110777	0.00514886	up	yes
ENSDARG00000090427	si:dkey-246i14.3	15.5467	3.95854	0.000202166	0.0011274	up	yes
ENSDARG00000056239	tmem45b	15.4708	3.95148	7.14e-11	1.2e-09	up	yes
ENSDARG00000104314	nrg1	15.4704	3.95144	3.46e-11	5.99e-10	up	yes
ENSDARG00000097192	CU861453.1	15.4347	3.94811	9.4e-12	1.75e-10	up	yes
ENSDARG00000055271	nkd2a	14.929	3.90004	0.000362796	0.00190869	up	yes
ENSDARG00000102146	si:ch211-69b7.6	14.883	3.89559	3.94e-05	0.000256262	up	yes
ENSDARG00000079497	tcima	14.8362	3.89105	1.42e-12	2.92e-11	up	yes
ENSDARG00000003169	magi1b	14.3772	3.84571	5.1e-11	8.7e-10	up	yes
ENSDARG00000070735	rnd2	14.2946	3.83739	1.25e-06	1.07e-05	up	yes
ENSDARG00000103747	cav1	14.154	3.82314	2.09e-11	3.73e-10	up	yes
ENSDARG00000090346	zmp:0000000991	14.0449	3.81197	0.00137738	0.00622651	up	yes
ENSDARG00000031658	si:ch211-207d6.2	13.6358	3.76933	6.9e-17	2.4e-15	up	yes
ENSDARG00000078797	dennd3a	13.4447	3.74896	0.000371608	0.00194847	up	yes
ENSDARG00000062579	kremen1	13.3906	3.74314	1.73e-07	1.75e-06	up	yes
ENSDARG00000097950	BX663520.1	13.2284	3.72556	2.28e-07	2.24e-06	up	yes
ENSDARG00000062590	pleca	13.1339	3.71522	9.36e-21	5e-19	up	yes
ENSDARG00000097689	CT867948.1	12.7143	3.66838	1.35e-07	1.4e-06	up	yes
ENSDARG00000004930	lmo7a	12.5855	3.65369	1e-10	1.65e-09	up	yes
ENSDARG00000078615	CABZ01085419.1	12.5334	3.64771	2.13e-07	2.11e-06	up	yes
ENSDARG00000040649	prickle1a	12.4902	3.64272	0.000460295	0.0023608	up	yes
ENSDARG00000105424	si:rp71-46j2.7	12.3661	3.62832	4.47e-10	6.73e-09	up	yes
ENSDARG00000070651	prkcdb	12.2942	3.6199	4.36e-08	4.82e-07	up	yes
ENSDARG00000036993	erbb3b	12.2515	3.61488	3.99e-07	3.74e-06	up	yes
ENSDARG00000055045	casp3b	12.1928	3.60795	0.00152799	0.00680338	up	yes
ENSDARG00000096662	abcc3	11.7993	3.56063	3.62e-06	2.88e-05	up	yes
ENSDARG00000010844	kras	11.6529	3.54262	0.000145061	0.000839954	up	yes
ENSDARG00000003989	crhr1	11.6351	3.54041	0.000291966	0.0015668	up	yes
ENSDARG00000074466	gdpd3a	11.63	3.53978	1.4e-06	1.19e-05	up	yes
ENSDARG00000107441	TANC2	11.5379	3.52831	0.00062928	0.00310852	up	yes
ENSDARG00000013168	jag1b	11.4345	3.51532	5.47e-05	0.000346055	up	yes
ENSDARG00000042021	mapk12a	11.1876	3.48382	2.19e-07	2.17e-06	up	yes
ENSDARG00000031782	crybg1a	11.1274	3.47604	0.00134738	0.00610793	up	yes
ENSDARG00000117458	CABZ01040021.1	10.9445	3.45213	0.0002434	0.00133117	up	yes
ENSDARG00000102626	frem2b	10.9419	3.45178	6.07e-06	4.63e-05	up	yes
ENSDARG00000017140	zgc:63587	10.9307	3.45031	3.62e-05	0.000236895	up	yes
ENSDARG00000079705	FP101887.1	10.8419	3.43854	2.53e-05	0.000170703	up	yes
ENSDARG00000053857	ccdc187	10.524	3.39561	2.92e-07	2.82e-06	up	yes
ENSDARG00000035329	capns1a	10.3992	3.3784	3.3e-13	7.35e-12	up	yes
ENSDARG00000094695	si:dkey-204f11.64	10.3905	3.3772	9.33e-08	9.82e-07	up	yes
ENSDARG00000071629	BX511034.1	10.3366	3.36969	0.000114994	0.000680419	up	yes
ENSDARG00000027088	ptgdsb.1	10.0321	3.32655	9.67e-10	1.39e-08	up	yes
ENSDARG00000002909	tjp3	9.96551	3.31694	1.51e-09	2.11e-08	up	yes
ENSDARG00000005108	oclna	9.90635	3.30835	5.87e-10	8.68e-09	up	yes
ENSDARG00000073996	prickle3	9.8998	3.3074	0.00111906	0.00519009	up	yes
ENSDARG00000002405	si:ch211-225b11.1	9.8115	3.29447	1e-06	8.73e-06	up	yes
ENSDARG00000036179	myo1ea	9.79161	3.29155	0.000118292	0.00069791	up	yes
ENSDARG00000045681	irf5	9.53752	3.25361	7.61e-07	6.79e-06	up	yes
ENSDARG00000068637	si:ch211-281l24.3	9.37873	3.22939	7.53e-05	0.000462636	up	yes
ENSDARG00000012745	poc1bl	9.00551	3.17081	1.43e-05	0.000101498	up	yes
ENSDARG00000067958	sh3gl1a	8.96638	3.16453	3.01e-10	4.65e-09	up	yes
ENSDARG00000017748	arhgap29b	8.95411	3.16255	2.38e-07	2.34e-06	up	yes
ENSDARG00000038242	zgc:113333	8.88926	3.15206	7.97e-07	7.07e-06	up	yes
ENSDARG00000101814	lpar3	8.84714	3.14521	3.23e-05	0.000213198	up	yes
ENSDARG00000071014	s100u	8.81167	3.13942	3.11e-08	3.56e-07	up	yes
ENSDARG00000062003	myo5b	8.7939	3.1365	7.25e-06	5.45e-05	up	yes
ENSDARG00000006060	crybg1b	8.78484	3.13502	9.95e-08	1.04e-06	up	yes
ENSDARG00000063358	micu1	8.71398	3.12333	0.00180785	0.00788566	up	yes
ENSDARG00000074599	frmd4ba	8.68996	3.11935	3.03e-10	4.68e-09	up	yes
ENSDARG00000006283	waslb	8.66035	3.11442	1.26e-05	9.04e-05	up	yes
ENSDARG00000092354	si:ch211-284e13.6	8.58572	3.10194	6.12e-09	7.81e-08	up	yes
ENSDARG00000060978	atp2a3	8.55254	3.09635	2.67e-10	4.15e-09	up	yes
ENSDARG00000103193	CR394535.1	8.53194	3.09287	5.22e-05	0.000331453	up	yes
ENSDARG00000091548	stard9	8.46535	3.08157	0.00181678	0.00791855	up	yes
ENSDARG00000090946	si:zfos-364h11.2	8.36881	3.06502	0.000872903	0.00417256	up	yes
ENSDARG00000092980	AL929058.1	8.33062	3.05842	0.000565975	0.00282428	up	yes
ENSDARG00000036175	pcdh1b	8.2583	3.04585	0.00011904	0.000702084	up	yes
ENSDARG00000075296	fam83c	8.24041	3.04272	0.000160559	0.000920062	up	yes
ENSDARG00000034262	pld2	8.21182	3.0377	0.00108062	0.00503773	up	yes
ENSDARG00000098777	CU693379.1	8.18506	3.03299	1.09e-07	1.14e-06	up	yes
ENSDARG00000098194	SLC39A11	8.17345	3.03095	3.26e-05	0.000215267	up	yes
ENSDARG00000097217	si:dkey-229e3.2	8.09031	3.01619	1.5e-07	1.53e-06	up	yes
ENSDARG00000076796	dlg3	8.04844	3.00871	7.91e-06	5.93e-05	up	yes
ENSDARG00000102458	hip1rb	8.02732	3.00492	8.36e-05	0.000509909	up	yes
ENSDARG00000058606	sik1	7.92028	2.98555	4.99e-06	3.87e-05	up	yes
ENSDARG00000057465	gfpt1	7.74819	2.95386	1.38e-05	9.89e-05	up	yes
ENSDARG00000074121	dnmbp	7.74432	2.95314	8.41e-05	0.000512633	up	yes
ENSDARG00000007179	sash1a	7.64685	2.93487	2.07e-09	2.84e-08	up	yes
ENSDARG00000018814	esrp2	7.54616	2.91574	4.25e-12	8.22e-11	up	yes
ENSDARG00000086808	ddhd1a	7.46542	2.90022	0.000928669	0.0044011	up	yes
ENSDARG00000077709	iqsec2b	7.38423	2.88445	0.000272438	0.00147307	up	yes
ENSDARG00000103846	hspa5	7.38191	2.88399	2.95e-15	8.31e-14	up	yes
ENSDARG00000036239	gatm	7.29189	2.86629	1.13e-06	9.77e-06	up	yes
ENSDARG00000086103	slc37a1	7.28605	2.86514	0.0001401	0.00081315	up	yes
ENSDARG00000039871	rpz4	7.25288	2.85855	3.54e-07	3.36e-06	up	yes
ENSDARG00000013804	capns1b	7.15267	2.83848	3.18e-10	4.89e-09	up	yes
ENSDARG00000039754	xpc	7.11703	2.83127	1.79e-05	0.000124838	up	yes
ENSDARG00000029072	klf6a	6.97273	2.80172	3.59e-05	0.000234835	up	yes
ENSDARG00000091734	traf3ip2l	6.89297	2.78513	0.000880326	0.00420219	up	yes
ENSDARG00000087666	fibpb	6.78685	2.76274	2.29e-05	0.000156674	up	yes
ENSDARG00000076673	wu:fi04e12	6.7453	2.75388	0.000153086	0.000881508	up	yes
ENSDARG00000040698	plekha8	6.6874	2.74145	1.22e-06	1.05e-05	up	yes
ENSDARG00000110404	AL954848.1	6.67665	2.73912	0.000635504	0.00313475	up	yes
ENSDARG00000027172	phactr2	6.5842	2.71901	8.45e-05	0.000514637	up	yes
ENSDARG00000116052	il4r.1	6.57012	2.71592	0.00011392	0.000674672	up	yes
ENSDARG00000075349	si:ch73-138n13.1	6.49256	2.69879	2.3e-06	1.89e-05	up	yes
ENSDARG00000100260	them6	6.45281	2.68993	0.000149624	0.000864343	up	yes
ENSDARG00000098746	dhrs13l1	6.44684	2.68859	2.21e-05	0.000151721	up	yes
ENSDARG00000052000	cav2	6.36674	2.67055	2.92e-05	0.000194571	up	yes
ENSDARG00000031325	tmed1a	6.36505	2.67017	0.000139294	0.000809019	up	yes
ENSDARG00000093180	CR354547.1	6.21969	2.63684	0.000155931	0.000895037	up	yes
ENSDARG00000102097	nfkbiz	6.16697	2.62456	2.25e-08	2.63e-07	up	yes
ENSDARG00000077407	si:dkey-184p18.2	6.04679	2.59617	3.46e-05	0.000226954	up	yes
ENSDARG00000052170	uap1	6.0403	2.59462	1.1e-06	9.52e-06	up	yes
ENSDARG00000099306	zgc:175088	6.02493	2.59094	7.58e-05	0.000465649	up	yes
ENSDARG00000006848	parp9	5.97042	2.57783	1.54e-05	0.000109089	up	yes
ENSDARG00000044556	pacs1a	5.87332	2.55418	0.000747159	0.00362197	up	yes
ENSDARG00000023920	llgl2	5.8243	2.54208	5.81e-06	4.45e-05	up	yes
ENSDARG00000099445	cc2d1b	5.65727	2.50011	2.72e-05	0.000183205	up	yes
ENSDARG00000087120	slc5a8	5.60422	2.48651	0.000773511	0.00373914	up	yes
ENSDARG00000011157	arhgef18a	5.58177	2.48072	2.48e-07	2.42e-06	up	yes
ENSDARG00000052279	osgn1	5.56232	2.47569	6.96e-05	0.000430518	up	yes
ENSDARG00000070864	bcl6aa	5.56065	2.47525	0.00073104	0.00355287	up	yes
ENSDARG00000016536	npas2	5.52246	2.46531	0.00237578	0.00992135	up	yes
ENSDARG00000094708	sftpba	5.47964	2.45408	0.000916884	0.00435247	up	yes
ENSDARG00000060093	dapk1	5.45681	2.44806	0.00011237	0.000666407	up	yes
ENSDARG00000029234	stxbp5b	5.45059	2.44641	2.1e-05	0.000144495	up	yes
ENSDARG00000075752	myo18aa	5.42429	2.43943	1.19e-08	1.45e-07	up	yes
ENSDARG00000035890	fuca1.1	5.41492	2.43694	3.27e-07	3.13e-06	up	yes
ENSDARG00000015709	hsd17b12a	5.34598	2.41845	6.75e-05	0.000418736	up	yes
ENSDARG00000016154	zfp36l1a	5.29558	2.40479	4.62e-05	0.000295932	up	yes
ENSDARG00000062929	FAM83G	5.02644	2.32954	1.78e-05	0.000124275	up	yes
ENSDARG00000074381	farp1	4.98132	2.31653	0.000541673	0.00271724	up	yes
ENSDARG00000098967	rabgap1	4.90715	2.29489	0.000111595	0.000662045	up	yes
ENSDARG00000054060	pof1b	4.84479	2.27643	3.08e-06	2.48e-05	up	yes
ENSDARG00000025091	ezrb	4.81254	2.2668	1.66e-06	1.39e-05	up	yes
ENSDARG00000041378	sh2d4a	4.81116	2.26638	7.84e-05	0.000480922	up	yes
ENSDARG00000075593	trim71	4.79181	2.26057	5.54e-07	5.07e-06	up	yes
ENSDARG00000070704	thap7	4.79084	2.26028	0.000241361	0.00132086	up	yes
ENSDARG00000015471	chd1l	4.77466	2.2554	0.000543134	0.00272377	up	yes
ENSDARG00000018971	b3gnt5a	4.71634	2.23767	1.93e-06	1.6e-05	up	yes
ENSDARG00000070721	vdrb	4.68246	2.22727	0.000969932	0.00457391	up	yes
ENSDARG00000003446	ippk	4.67587	2.22524	0.000977588	0.00460748	up	yes
ENSDARG00000044902	atp2b4	4.51678	2.17529	6.15e-07	5.59e-06	up	yes
ENSDARG00000021366	fbp1a	4.51513	2.17477	0.000673903	0.00330043	up	yes
ENSDARG00000029305	baiap2l1a	4.46735	2.15942	0.00036939	0.00193862	up	yes
ENSDARG00000021021	trim35-28	4.45656	2.15593	1.2e-06	1.03e-05	up	yes
ENSDARG00000058693	cast	4.45624	2.15583	1.17e-08	1.43e-07	up	yes
ENSDARG00000035136	selenow1	4.3811	2.13129	2.58e-08	2.99e-07	up	yes
ENSDARG00000038074	ergic3	4.33952	2.11754	0.00044565	0.00229265	up	yes
ENSDARG00000003751	lats1	4.21359	2.07505	8.21e-05	0.000501369	up	yes
ENSDARG00000103699	ptpn13	4.20584	2.07239	1.5e-07	1.54e-06	up	yes
ENSDARG00000088899	ralgapb	4.19517	2.06873	0.00167501	0.00736805	up	yes
ENSDARG00000074223	si:ch211-262n1.4	4.17467	2.06166	0.00213095	0.0090555	up	yes
ENSDARG00000020252	btbd10b	4.11651	2.04142	1.97e-05	0.000136102	up	yes
ENSDARG00000061021	fam160a1a	4.11563	2.04111	0.00147906	0.00662162	up	yes
ENSDARG00000069433	tnk1	4.11506	2.04091	0.000191358	0.00107499	up	yes
ENSDARG00000061841	tiparp	4.07169	2.02563	3.57e-06	2.84e-05	up	yes
ENSDARG00000039677	dsc2l	4.04469	2.01603	0.000149516	0.000864293	up	yes
ENSDARG00000039225	vps13a	4.01958	2.00704	0.000508544	0.00257287	up	yes
ENSDARG00000062831	si:ch73-22o12.1	3.99238	1.99725	0.000283126	0.00152605	up	yes
ENSDARG00000055530	sertad2b	3.98785	1.99561	0.000623179	0.00308104	up	yes
ENSDARG00000009252	napepld	3.90979	1.96709	0.000566875	0.00282794	up	yes
ENSDARG00000038713	tep1	3.89658	1.96221	0.000114756	0.000679387	up	yes
ENSDARG00000074149	itpr1b	3.8428	1.94216	0.00054637	0.0027376	up	yes
ENSDARG00000059768	gpatch8	3.83998	1.9411	8.53e-07	7.52e-06	up	yes
ENSDARG00000002190	chmp2bb	3.78114	1.91882	3.31e-05	0.000218184	up	yes
ENSDARG00000026629	gmds	3.77564	1.91672	7.16e-05	0.000442232	up	yes
ENSDARG00000027930	naprt	3.76648	1.91322	9.72e-05	0.000584475	up	yes
ENSDARG00000068760	tnks1bp1	3.7583	1.91008	5.87e-07	5.35e-06	up	yes
ENSDARG00000019420	etnk1	3.71578	1.89367	0.000217738	0.00120388	up	yes
ENSDARG00000069807	zdhhc18a	3.69217	1.88447	6.42e-05	0.000400766	up	yes
ENSDARG00000031240	kidins220a	3.65674	1.87056	1.4e-05	0.000100024	up	yes
ENSDARG00000022309	dspa	3.64478	1.86583	0.000464877	0.00238216	up	yes
ENSDARG00000022970	tm9sf1	3.60948	1.85179	0.000879119	0.0041976	up	yes
ENSDARG00000032458	mark2b	3.57503	1.83795	6.66e-05	0.000414369	up	yes
ENSDARG00000099677	bambib	3.53982	1.82367	0.00142705	0.0064223	up	yes
ENSDARG00000102200	man2a1	3.51217	1.81236	0.000236114	0.00129421	up	yes
ENSDARG00000101886	pdxdc1	3.49495	1.80527	0.00183471	0.00797846	up	yes
ENSDARG00000008593	nbas	3.48611	1.80162	0.00214804	0.00911706	up	yes
ENSDARG00000061798	arhgap27l	3.42458	1.77593	0.0004631	0.00237448	up	yes
ENSDARG00000027154	tpd52l2a	3.40692	1.76847	0.000484461	0.00246704	up	yes
ENSDARG00000058690	cgnb	3.4034	1.76698	0.00125436	0.00574155	up	yes
ENSDARG00000043094	gnas	3.36761	1.75172	0.000918263	0.00435781	up	yes
ENSDARG00000051896	fbn2a	3.36701	1.75147	0.00177663	0.00776329	up	yes
ENSDARG00000056001	fryb	3.32627	1.7339	0.00057838	0.00288199	up	yes
ENSDARG00000055647	ftr82	3.21774	1.68605	0.00141367	0.00637208	up	yes
ENSDARG00000058946	CU856539.2	3.16544	1.6624	0.00148945	0.00665945	up	yes
ENSDARG00000061923	amotl2a	3.10502	1.6346	5.55e-05	0.000350911	up	yes
ENSDARG00000001220	mycbp2	3.08012	1.62299	0.00222436	0.0093804	up	yes
ENSDARG00000075048	lonrf1	3.02588	1.59735	0.00174941	0.0076541	up	yes
ENSDARG00000018257	ncoa1	2.92558	1.54872	0.000184099	0.00104001	up	yes
ENSDARG00000099624	chmp1b	2.92177	1.54684	8.01e-05	0.000490642	up	yes
ENSDARG00000069603	taok1a	2.78749	1.47897	0.00197257	0.00848973	up	yes
ENSDARG00000102766	dennd4c	2.77102	1.47042	0.00230704	0.00969265	up	yes
ENSDARG00000040295	apoeb	2.53855	1.344	0.00199948	0.00857327	up	yes
ENSDARG00000070787	jupa	2.36298	1.2406	0.0020014	0.00857935	up	yes
