# Supplementary material for: RNA-seq identifies Amd1 as a regulator of hepatocyte proliferation via Skp2 during liver development and hepatocellular carcinoma progression in zebrafish
Source: Genes Dis. 2024 Dec 11;12(5):101486. doi: 10.1016/j.gendis.2024.101486 (PMC12142500; doi:10.1016/j.gendis.2024.101486)
Supplement: Multimedia component 6 [file mmc6.xlsx]

## Sheet: Table S7
Day3 hepatocyte enriched genes vs day7 hepatocytes
Gene	GeneName	FoldChange	Log2FoldChange	pval	padj	Up.Down	Significant
ENSDARG00000093521	b3gnt3.3	2315.87	11.1773	6.36e-13	2.73e-11	up	yes
ENSDARG00000117707	CABZ01072532.1	1193.38	10.2208	5.15e-10	1.4e-08	up	yes
ENSDARG00000013266	colec11	1030.79	10.0095	4.29e-08	8.18e-07	up	yes
ENSDARG00000091912	si:ch211-15j1.5	834.264	9.70436	2.18e-08	4.37e-07	up	yes
ENSDARG00000100612	si:ch211-163c2.1	829.268	9.69569	3.16e-09	7.4e-08	up	yes
ENSDARG00000096523	si:ch73-94k4.5	815.96	9.67236	5.05e-09	1.14e-07	up	yes
ENSDARG00000078246	si:ch211-114l13.4	737.355	9.52622	1.11e-08	2.36e-07	up	yes
ENSDARG00000102215	si:ch211-227e10.6	665.215	9.37768	1.35e-09	3.42e-08	up	yes
ENSDARG00000078254	ftr14l	529.631	9.04884	1.35e-06	1.84e-05	up	yes
ENSDARG00000113708	RF00001	506.665	8.98489	1.83e-06	2.4e-05	up	yes
ENSDARG00000099725	FP236161.1	434.717	8.76393	7.72e-07	1.11e-05	up	yes
ENSDARG00000096545	si:ch211-191a16.5	431.418	8.75294	8.36e-12	2.98e-10	up	yes
ENSDARG00000042726	grb7	427.052	8.73827	7.15e-08	1.3e-06	up	yes
ENSDARG00000117258	FP236157.4	375.85	8.55401	2.39e-06	3.04e-05	up	yes
ENSDARG00000091996	tcnbb	358.148	8.48441	1.31e-30	2.88e-28	up	yes
ENSDARG00000105731	CR788316.1	294.348	8.20138	4.88e-09	1.11e-07	up	yes
ENSDARG00000109561	CABZ01027551.1	278.697	8.12255	4.66e-07	7.05e-06	up	yes
ENSDARG00000116915	si:ch211-133h13.1	259.936	8.02201	8.41e-12	3e-10	up	yes
ENSDARG00000076230	atp10b	233.107	7.86485	2.97e-56	3.29e-53	up	yes
ENSDARG00000028098	fut9d	221.152	7.7889	2.3e-08	4.59e-07	up	yes
ENSDARG00000003203	rhcga	216.36	7.75729	4.74e-55	4.76e-52	up	yes
ENSDARG00000116430	si:ch73-329n5.2	209.987	7.71416	2.47e-10	6.96e-09	up	yes
ENSDARG00000093822	si:dkey-259j3.5	203.647	7.66992	4.12e-06	4.95e-05	up	yes
ENSDARG00000077874	vwa10.1	176.207	7.46113	1.2e-16	8.55e-15	up	yes
ENSDARG00000070041	zgc:153920	172.137	7.42742	6.31e-09	1.41e-07	up	yes
ENSDARG00000078387	si:dkey-92i15.4	171.884	7.42529	1.35e-13	6.22e-12	up	yes
ENSDARG00000088589	ponzr3	169.664	7.40653	1.54e-21	1.59e-19	up	yes
ENSDARG00000114464	RF00001	162.285	7.34239	3.1e-12	1.19e-10	up	yes
ENSDARG00000092551	si:dkey-56e3.2	161.185	7.33258	8.42e-15	4.56e-13	up	yes
ENSDARG00000002259	ca15c	148.526	7.21457	3.77e-15	2.12e-13	up	yes
ENSDARG00000097826	si:dkey-239b22.2	147.84	7.2079	2.75e-28	5.12e-26	up	yes
ENSDARG00000091561	si:dkey-156k2.4	142.893	7.15879	4.87e-11	1.55e-09	up	yes
ENSDARG00000099678	BX569789.1	142.429	7.15409	2.81e-08	5.51e-07	up	yes
ENSDARG00000087597	si:dkey-51d8.3	102.599	6.68088	2.89e-22	3.16e-20	up	yes
ENSDARG00000105341	si:dkey-9l20.3	99.2011	6.63228	1.54e-41	6e-39	up	yes
ENSDARG00000102364	si:dkey-202l22.6	98.2329	6.61813	2.88e-56	3.29e-53	up	yes
ENSDARG00000069559	muc13a	88.4199	6.4663	1.59e-05	0.000165455	up	yes
ENSDARG00000103324	si:ch211-127b6.2	88.0211	6.45978	1.96e-08	3.97e-07	up	yes
ENSDARG00000117450	FO834828.2	85.7478	6.42203	8.61e-29	1.66e-26	up	yes
ENSDARG00000078832	si:dkey-73p2.3	85.5025	6.41789	2.06e-07	3.38e-06	up	yes
ENSDARG00000031588	si:dkey-239b22.1	85.4119	6.41637	1.84e-25	2.58e-23	up	yes
ENSDARG00000100190	si:ch211-188p14.4	84.1639	6.39513	5.56e-08	1.04e-06	up	yes
ENSDARG00000017799	tgm1	83.3287	6.38074	2.16e-22	2.38e-20	up	yes
ENSDARG00000076146	zgc:172075	82.0707	6.3588	2.02e-11	6.88e-10	up	yes
ENSDARG00000102018	bty	80.6093	6.33288	6.15e-14	2.98e-12	up	yes
ENSDARG00000117216	LO017718.1	77.4893	6.27592	4.17e-24	5.23e-22	up	yes
ENSDARG00000099902	il17rc	76.298	6.25357	9.12e-33	2.29e-30	up	yes
ENSDARG00000037527	si:rp71-17i16.5	76.171	6.25117	0.000132471	0.00106561	up	yes
ENSDARG00000087440	ponzr4	75.9836	6.24762	5.31e-21	5.33e-19	up	yes
ENSDARG00000100386	si:dkey-61p9.9	75.1318	6.23135	1.79e-05	0.000183575	up	yes
ENSDARG00000100311	si:dkey-165e24.1	74.3626	6.21651	2.76e-49	1.71e-46	up	yes
ENSDARG00000039381	ch25hl1.1	74.3018	6.21532	4.7e-13	2.05e-11	up	yes
ENSDARG00000079456	si:ch211-149a19.3	73.6387	6.20239	3.3e-55	3.48e-52	up	yes
ENSDARG00000059026	zgc:123217	72.4126	6.17817	7e-34	1.89e-31	up	yes
ENSDARG00000081779	dre-mir-203a	71.5475	6.16083	4.71e-06	5.59e-05	up	yes
ENSDARG00000116445	CABZ01046954.1	71.0796	6.15136	2.39e-05	0.000236231	up	yes
ENSDARG00000110404	AL954848.1	69.642	6.12189	1.8e-08	3.67e-07	up	yes
ENSDARG00000117485	FO681323.1	68.954	6.10756	5.79e-45	2.71e-42	up	yes
ENSDARG00000094297	si:dkey-222h21.2	68.219	6.0921	4.75e-13	2.07e-11	up	yes
ENSDARG00000086056	plekhg6	67.2663	6.07181	8.74e-06	9.78e-05	up	yes
ENSDARG00000093304	si:dkey-221j11.3	66.9063	6.06407	9.87e-48	5.77e-45	up	yes
ENSDARG00000075854	cx34.4	66.8474	6.0628	4.87e-07	7.34e-06	up	yes
ENSDARG00000043482	b3gnt3.1	64.8788	6.01967	1.43e-41	5.7e-39	up	yes
ENSDARG00000029569	snapc1a	64.751	6.01683	1.09e-07	1.92e-06	up	yes
ENSDARG00000062221	arap1a	63.6484	5.99205	5.48e-22	5.83e-20	up	yes
ENSDARG00000105119	si:ch211-258f1.3	62.1833	5.95845	1.5e-15	9.03e-14	up	yes
ENSDARG00000103755	si:dkeyp-4c4.1	60.9704	5.93004	3.14e-57	4.2e-54	up	yes
ENSDARG00000101388	si:ch211-171l17.14	60.599	5.92122	1.39e-06	1.89e-05	up	yes
ENSDARG00000104026	si:dkeyp-35e5.5	58.1762	5.86236	2.69e-27	4.61e-25	up	yes
ENSDARG00000056535	pla2g4f.1	57.9595	5.85697	4.81e-42	1.95e-39	up	yes
ENSDARG00000019365	krt99	57.8471	5.85417	3.43e-07	5.38e-06	up	yes
ENSDARG00000092521	jac1	57.5667	5.84716	1.28e-13	5.91e-12	up	yes
ENSDARG00000109749	si:ch211-162i8.7	57.1864	5.8376	2.33e-31	5.45e-29	up	yes
ENSDARG00000110290	BX005380.1	56.9017	5.8304	4.93e-10	1.34e-08	up	yes
ENSDARG00000117474	CABZ01048956.1	55.1836	5.78617	6.48e-08	1.19e-06	up	yes
ENSDARG00000101906	zgc:113442	54.9578	5.78025	3.39e-57	4.2e-54	up	yes
ENSDARG00000094281	si:ch73-196i15.3	54.9155	5.77914	5.83e-28	1.06e-25	up	yes
ENSDARG00000104258	FO681314.1	53.915	5.75261	9.3e-07	1.31e-05	up	yes
ENSDARG00000055514	icn2	53.5115	5.74178	8.88e-64	1.7e-60	up	yes
ENSDARG00000087532	si:ch211-278p9.1	53.4329	5.73966	1.9e-22	2.13e-20	up	yes
ENSDARG00000112648	si:dkeyp-82b4.2	52.1935	5.7058	2.37e-34	6.57e-32	up	yes
ENSDARG00000078072	si:ch211-232i5.1	51.8654	5.6967	1.9e-25	2.65e-23	up	yes
ENSDARG00000091116	pkhd1l1	51.7542	5.6936	2.52e-49	1.61e-46	up	yes
ENSDARG00000098363	BX901957.1	50.4492	5.65676	3.3e-27	5.51e-25	up	yes
ENSDARG00000091015	CR381544.2	49.9867	5.64347	3.39e-05	0.000320198	up	yes
ENSDARG00000088539	ponzr2	49.5636	5.63121	1.18e-37	3.82e-35	up	yes
ENSDARG00000092948	gna15.3	48.9071	5.61197	3.48e-14	1.74e-12	up	yes
ENSDARG00000098837	tgm5l	48.8066	5.609	2.74e-05	0.000266616	up	yes
ENSDARG00000059056	ft1	48.0897	5.58766	2.38e-05	0.000236152	up	yes
ENSDARG00000097807	BX530017.2	48.0038	5.58508	1.69e-08	3.47e-07	up	yes
ENSDARG00000117818	CR926130.2	47.526	5.57065	2.48e-49	1.61e-46	up	yes
ENSDARG00000087251	si:ch73-50f9.4	46.7503	5.5469	4.52e-24	5.63e-22	up	yes
ENSDARG00000093230	si:ch211-139n6.3	46.2047	5.52997	1.51e-17	1.2e-15	up	yes
ENSDARG00000117407	AL954191.1	46.0546	5.52527	2.39e-05	0.000236231	up	yes
ENSDARG00000093584	zgc:193505	45.604	5.51109	7e-05	0.000609341	up	yes
ENSDARG00000100788	trip10b	45.4596	5.50651	2.39e-08	4.74e-07	up	yes
ENSDARG00000104642	si:dkey-31i7.2	45.2118	5.49863	7.33e-14	3.51e-12	up	yes
ENSDARG00000032079	acsl3a	44.8186	5.48603	1.07e-08	2.27e-07	up	yes
ENSDARG00000006588	zgc:111983	44.6704	5.48125	0.00120474	0.00704747	up	yes
ENSDARG00000101200	zgc:112964	44.3907	5.47219	4.82e-11	1.54e-09	up	yes
ENSDARG00000034836	si:dkey-222n6.2	44.3657	5.47137	1.74e-46	8.5e-44	up	yes
ENSDARG00000103193	CR394535.1	44.0094	5.45974	1.43e-20	1.4e-18	up	yes
ENSDARG00000094067	si:dkey-121n8.7	43.989	5.45907	7.54e-06	8.54e-05	up	yes
ENSDARG00000079030	ftr39p	43.3959	5.43949	3.49e-53	3.07e-50	up	yes
ENSDARG00000042055	fam129aa	43.2154	5.43347	1.66e-31	3.97e-29	up	yes
ENSDARG00000117636	FP236157.7	43.0174	5.42685	3.44e-48	2.07e-45	up	yes
ENSDARG00000094901	abcc6b.2	42.8898	5.42256	8.32e-07	1.19e-05	up	yes
ENSDARG00000095678	ftr38	42.6226	5.41355	1.67e-07	2.8e-06	up	yes
ENSDARG00000104200	BX901923.2	42.448	5.40762	1.42e-19	1.28e-17	up	yes
ENSDARG00000068910	nos1	42.1031	5.39585	8.16e-27	1.28e-24	up	yes
ENSDARG00000103485	card14	42.0656	5.39457	1.22e-52	9.15e-50	up	yes
ENSDARG00000117555	FP236157.6	41.5671	5.37737	1.03e-07	1.81e-06	up	yes
ENSDARG00000103806	BX004785.3	41.0184	5.3582	5.27e-06	6.16e-05	up	yes
ENSDARG00000053761	si:dkey-187j14.4	40.7315	5.34807	2.16e-05	0.000217104	up	yes
ENSDARG00000101757	si:dkey-27n6.4	40.4511	5.33811	9.2e-11	2.78e-09	up	yes
ENSDARG00000090526	zgc:158404	40.4307	5.33738	6.11e-33	1.57e-30	up	yes
ENSDARG00000086874	si:ch211-232i5.3	40.4228	5.3371	4.3e-05	0.000393039	up	yes
ENSDARG00000042231	stx11b.2	39.9517	5.32019	2.5e-05	0.000246146	up	yes
ENSDARG00000068947	si:ch211-264e16.1	39.4958	5.30363	5.76e-86	3.03e-82	up	yes
ENSDARG00000083357	dre-mir-203b	39.3712	5.29907	1.19e-08	2.52e-07	up	yes
ENSDARG00000068782	sparta	38.8787	5.28091	2.37e-05	0.000235296	up	yes
ENSDARG00000087120	slc5a8	38.7888	5.27757	5.79e-08	1.08e-06	up	yes
ENSDARG00000093180	CR354547.1	38.4506	5.26493	3.09e-16	2.09e-14	up	yes
ENSDARG00000076269	zgc:172131	38.3416	5.26084	6.68e-05	0.00058282	up	yes
ENSDARG00000097157	si:ch211-207n23.2	38.2913	5.25894	2.57e-09	6.15e-08	up	yes
ENSDARG00000094472	BX927218.1	37.8595	5.24258	1.01e-15	6.32e-14	up	yes
ENSDARG00000054160	zgc:113625	37.3081	5.22142	8.05e-22	8.53e-20	up	yes
ENSDARG00000079782	myh7l	37.1874	5.21674	9.25e-08	1.65e-06	up	yes
ENSDARG00000099715	si:dkey-152b24.7	37.1844	5.21662	8.67e-08	1.56e-06	up	yes
ENSDARG00000100450	btr21	37.0747	5.21237	5.53e-05	0.000491964	up	yes
ENSDARG00000010940	BX957278.1	36.8501	5.2036	2.02e-23	2.37e-21	up	yes
ENSDARG00000051914	slc14a2	36.3366	5.18335	2.36e-81	9.93e-78	up	yes
ENSDARG00000091969	gbgt1l3	35.5628	5.1523	9.62e-11	2.89e-09	up	yes
ENSDARG00000100886	si:dkeyp-97a10.1	35.4651	5.14833	3.29e-24	4.18e-22	up	yes
ENSDARG00000086419	si:ch211-282j17.13	35.3016	5.14166	3.75e-15	2.12e-13	up	yes
ENSDARG00000079245	si:dkey-73p2.2	35.2672	5.14025	3.33e-57	4.2e-54	up	yes
ENSDARG00000092065	BX005174.1	35.2373	5.13903	1.93e-06	2.52e-05	up	yes
ENSDARG00000029290	stx11b.1	35.0789	5.13253	2.34e-10	6.66e-09	up	yes
ENSDARG00000098129	si:dkeyp-97a10.2	34.915	5.12578	4.88e-35	1.41e-32	up	yes
ENSDARG00000043243	prkchb	34.5355	5.11001	1.21e-13	5.62e-12	up	yes
ENSDARG00000060315	rabgap1l2	34.1645	5.09443	7.94e-15	4.31e-13	up	yes
ENSDARG00000056921	ankk1	34.136	5.09322	2.26e-25	3.13e-23	up	yes
ENSDARG00000102058	si:dkeyp-11e3.1	33.3749	5.06069	1.31e-16	9.25e-15	up	yes
ENSDARG00000069111	ikzf2	33.3008	5.05749	4.53e-38	1.57e-35	up	yes
ENSDARG00000092714	si:ch211-266a5.12	32.5939	5.02653	5.22e-06	6.11e-05	up	yes
ENSDARG00000071213	rgl3a	32.5059	5.02263	7.26e-37	2.22e-34	up	yes
ENSDARG00000102460	si:ch73-170d6.4	32.344	5.01543	0.000838733	0.00516605	up	yes
ENSDARG00000094678	si:dkey-9i23.6	32.3379	5.01515	8.11e-13	3.46e-11	up	yes
ENSDARG00000091013	si:dkey-84h14.2	32.0926	5.00417	0.000192601	0.00146892	up	yes
ENSDARG00000095076	si:dkey-73p2.3	31.9471	4.99761	9.88e-15	5.31e-13	up	yes
ENSDARG00000060682	agr1	31.7588	4.98909	2.45e-37	7.83e-35	up	yes
ENSDARG00000094760	si:dkey-125i10.3	31.5859	4.98121	2.96e-37	9.31e-35	up	yes
ENSDARG00000069192	zgc:163030	31.5735	4.98064	2.91e-16	1.98e-14	up	yes
ENSDARG00000075622	zgc:174938	31.4675	4.97579	1.07e-30	2.37e-28	up	yes
ENSDARG00000109310	im:7150988	31.3162	4.96884	7.78e-11	2.4e-09	up	yes
ENSDARG00000042707	cx30.3	31.3093	4.96852	8.72e-38	2.92e-35	up	yes
ENSDARG00000036767	urgcp	30.4047	4.92622	0.000210777	0.00158686	up	yes
ENSDARG00000073723	zgc:194679	30.2702	4.91983	1.15e-42	4.85e-40	up	yes
ENSDARG00000029232	FO704779.1	30.1693	4.91501	2.59e-07	4.18e-06	up	yes
ENSDARG00000056836	si:ch211-125o16.4	30.1041	4.91189	1.84e-28	3.52e-26	up	yes
ENSDARG00000006202	erbb3a	29.592	4.88714	5.22e-11	1.66e-09	up	yes
ENSDARG00000092452	si:dkey-95p16.1	29.4137	4.87842	1.24e-33	3.27e-31	up	yes
ENSDARG00000090946	si:zfos-364h11.2	29.0465	4.86029	1.55e-11	5.39e-10	up	yes
ENSDARG00000001686	uckl1a	28.9853	4.85725	2.07e-35	6.05e-33	up	yes
ENSDARG00000111240	dhrs13a.2	28.4663	4.83118	2.67e-13	1.21e-11	up	yes
ENSDARG00000071341	abch1	28.0878	4.81187	9.78e-13	4.1e-11	up	yes
ENSDARG00000117370	CABZ01113830.1	26.9945	4.7546	0.000723021	0.00457096	up	yes
ENSDARG00000095615	si:dkeyp-86h10.3	26.7808	4.74313	0.000209567	0.00157887	up	yes
ENSDARG00000076139	si:dkey-71p21.13	26.492	4.72748	0.000760003	0.00475431	up	yes
ENSDARG00000104099	FP236513.1	26.2629	4.71495	1.27e-18	1.1e-16	up	yes
ENSDARG00000117734	CABZ01044023.1	26.1823	4.71052	3.1e-15	1.77e-13	up	yes
ENSDARG00000114502	CR388079.3	26.0617	4.70386	5.24e-10	1.42e-08	up	yes
ENSDARG00000057440	si:dkey-228d14.5	25.9798	4.69932	4.21e-07	6.43e-06	up	yes
ENSDARG00000089724	cyldb	25.8892	4.69428	4.13e-37	1.28e-34	up	yes
ENSDARG00000075181	crfb16	25.5235	4.67375	1.85e-07	3.07e-06	up	yes
ENSDARG00000055370	zgc:163121	25.4428	4.66918	1.74e-17	1.36e-15	up	yes
ENSDARG00000117317	CABZ01044022.1	25.1934	4.65497	2.24e-20	2.13e-18	up	yes
ENSDARG00000061481	zgc:163022	25.1727	4.65379	3.86e-44	1.73e-41	up	yes
ENSDARG00000020863	trim25l	25.0392	4.64612	3.13e-21	3.18e-19	up	yes
ENSDARG00000104704	si:ch211-271g18.1	24.8138	4.63307	1.61e-12	6.46e-11	up	yes
ENSDARG00000061496	si:ch211-250e5.2	24.6007	4.62063	2.48e-06	3.15e-05	up	yes
ENSDARG00000104359	anxa1c	24.0762	4.58954	0.000440839	0.00298594	up	yes
ENSDARG00000089511	si:ch73-78o10.1	23.9955	4.58469	7.61e-10	2.01e-08	up	yes
ENSDARG00000116928	CABZ01059408.1	23.7656	4.5708	1.59e-05	0.000164935	up	yes
ENSDARG00000069279	elovl7a	23.4484	4.55142	4.5e-21	4.55e-19	up	yes
ENSDARG00000078552	grhl3	23.0368	4.52587	5.29e-09	1.19e-07	up	yes
ENSDARG00000070710	prss60.3	22.473	4.49012	6.02e-06	6.96e-05	up	yes
ENSDARG00000117751	CABZ01112025.1	22.3467	4.48199	4.62e-08	8.74e-07	up	yes
ENSDARG00000098256	si:ch73-329n5.6	22.312	4.47975	1.51e-34	4.24e-32	up	yes
ENSDARG00000057714	cmah	22.2022	4.47263	8.25e-46	3.95e-43	up	yes
ENSDARG00000103351	FP102192.2	21.9688	4.45738	1.65e-15	9.8e-14	up	yes
ENSDARG00000101189	CR589947.2	21.9338	4.45509	9.8e-23	1.12e-20	up	yes
ENSDARG00000097950	BX663520.1	21.5907	4.43234	3.52e-30	7.26e-28	up	yes
ENSDARG00000051965	btr01	20.6753	4.36984	1.5e-30	3.25e-28	up	yes
ENSDARG00000103650	si:ch73-329n5.1	20.5586	4.36167	2.4e-12	9.42e-11	up	yes
ENSDARG00000019808	evpla	20.4462	4.35376	1.83e-19	1.64e-17	up	yes
ENSDARG00000095200	si:ch211-197e7.1	20.3543	4.34726	3.48e-22	3.76e-20	up	yes
ENSDARG00000090741	tor1l2	20.0879	4.32826	3.42e-13	1.53e-11	up	yes
ENSDARG00000041051	mid1ip1a	20.0547	4.32587	1.09e-52	8.49e-50	up	yes
ENSDARG00000089536	erbb4b	19.9652	4.31941	4.34e-34	1.19e-31	up	yes
ENSDARG00000088137	adgrg2a	19.7562	4.30423	2.26e-32	5.6e-30	up	yes
ENSDARG00000012981	osbpl7	19.6428	4.29593	7.36e-17	5.42e-15	up	yes
ENSDARG00000091609	spink4	19.5989	4.2927	4.38e-06	5.25e-05	up	yes
ENSDARG00000110879	BX908804.2	19.5866	4.2918	1.41e-07	2.4e-06	up	yes
ENSDARG00000071238	ftr58	19.355	4.27463	5.45e-12	2.02e-10	up	yes
ENSDARG00000117241	CABZ01067657.1	19.0835	4.25425	6.55e-27	1.05e-24	up	yes
ENSDARG00000094659	BX510324.2	19.0177	4.24927	4.39e-16	2.89e-14	up	yes
ENSDARG00000043442	zgc:153665	18.9873	4.24696	2.79e-21	2.86e-19	up	yes
ENSDARG00000087093	si:ch211-157c3.4	18.9386	4.24326	1.65e-10	4.77e-09	up	yes
ENSDARG00000038639	elovl6l	18.8121	4.23359	3.54e-09	8.23e-08	up	yes
ENSDARG00000100994	dre-mir-725	18.7274	4.22708	7.5e-05	0.000647032	up	yes
ENSDARG00000087873	eevs	18.4762	4.2076	1.11e-14	5.85e-13	up	yes
ENSDARG00000097902	si:ch73-204p21.2	18.2364	4.18875	1.78e-15	1.06e-13	up	yes
ENSDARG00000099864	si:ch73-170d6.2	18.2055	4.1863	2.83e-15	1.63e-13	up	yes
ENSDARG00000002463	arhgef37	18.2054	4.18629	3.98e-06	4.8e-05	up	yes
ENSDARG00000110728	AL935195.1	17.8136	4.15491	2.69e-15	1.56e-13	up	yes
ENSDARG00000089570	ccdc169	17.7225	4.14751	0.00103113	0.00618294	up	yes
ENSDARG00000103917	znf185	17.4938	4.12877	1.86e-18	1.6e-16	up	yes
ENSDARG00000103494	usp43a	17.4147	4.12223	5.75e-25	7.66e-23	up	yes
ENSDARG00000078615	CABZ01085419.1	17.3614	4.11781	1.55e-26	2.36e-24	up	yes
ENSDARG00000058800	rab25a	17.2848	4.11143	5.14e-14	2.51e-12	up	yes
ENSDARG00000074772	ccl44	17.0526	4.09192	1.56e-05	0.000163222	up	yes
ENSDARG00000052413	crfb12	17.0229	4.08941	1.31e-10	3.83e-09	up	yes
ENSDARG00000096874	tmem176l.3b	17.0226	4.08938	1.91e-11	6.53e-10	up	yes
ENSDARG00000099533	zgc:113279	16.9567	4.08379	1.16e-24	1.51e-22	up	yes
ENSDARG00000078550	zgc:194839	16.893	4.07835	1.15e-19	1.05e-17	up	yes
ENSDARG00000092379	si:dkeyp-51b9.3	16.8525	4.07489	0.000710122	0.00450564	up	yes
ENSDARG00000052427	bicdl2	16.586	4.0519	1.67e-30	3.55e-28	up	yes
ENSDARG00000099803	pik3c2g	16.5551	4.0492	2e-08	4.03e-07	up	yes
ENSDARG00000093487	BX004785.2	16.4948	4.04394	2.21e-09	5.39e-08	up	yes
ENSDARG00000076820	xkr8.2	16.3511	4.03131	1.36e-15	8.26e-14	up	yes
ENSDARG00000011879	foxn1	16.2912	4.02602	1.5e-08	3.1e-07	up	yes
ENSDARG00000058690	cgnb	16.237	4.02122	8.18e-13	3.47e-11	up	yes
ENSDARG00000109995	RF00001	16.107	4.00962	3.15e-06	3.9e-05	up	yes
ENSDARG00000060094	ptgis	15.9081	3.99169	5.24e-26	7.61e-24	up	yes
ENSDARG00000061011	hlfb	15.9041	3.99132	2.43e-10	6.9e-09	up	yes
ENSDARG00000070950	styk1a	15.8743	3.98862	8.59e-07	1.22e-05	up	yes
ENSDARG00000086571	kcna7	15.8395	3.98545	9.49e-05	0.000798579	up	yes
ENSDARG00000102267	znf750	15.802	3.98203	1.01e-16	7.31e-15	up	yes
ENSDARG00000095132	si:ch211-227e10.6	15.6373	3.96692	0.000783224	0.00487404	up	yes
ENSDARG00000051819	swap70a	15.4405	3.94865	6.92e-06	7.91e-05	up	yes
ENSDARG00000069988	arid6	15.4136	3.94614	1.17e-16	8.37e-15	up	yes
ENSDARG00000091625	si:dkeyp-67f1.2	15.3004	3.9355	8.82e-20	8.15e-18	up	yes
ENSDARG00000105590	si:cabz01007794.1	15.1613	3.92232	4.15e-22	4.46e-20	up	yes
ENSDARG00000088885	si:ch1073-340i21.3	15.1589	3.9221	1.06e-12	4.44e-11	up	yes
ENSDARG00000097192	CU861453.1	15.0483	3.91153	5.13e-17	3.89e-15	up	yes
ENSDARG00000068760	tnks1bp1	15.0079	3.90765	3.59e-80	1.26e-76	up	yes
ENSDARG00000017947	ptk6a	14.9458	3.90167	3.71e-11	1.21e-09	up	yes
ENSDARG00000104255	arhgap27	14.7293	3.88062	1.15e-19	1.05e-17	up	yes
ENSDARG00000031658	si:ch211-207d6.2	14.7183	3.87954	1.39e-26	2.13e-24	up	yes
ENSDARG00000112719	si:dkey-4j21.2	14.6096	3.86885	3.08e-07	4.87e-06	up	yes
ENSDARG00000046090	dhrs11a	14.5719	3.86511	5.67e-18	4.68e-16	up	yes
ENSDARG00000029305	baiap2l1a	14.4157	3.84957	2.39e-22	2.62e-20	up	yes
ENSDARG00000101484	si:dkey-264f17.2	14.3635	3.84434	0.000459782	0.00309386	up	yes
ENSDARG00000069377	si:dkey-242g16.2	14.3631	3.8443	3.8e-13	1.69e-11	up	yes
ENSDARG00000004177	fam169ab	14.1924	3.82705	3.41e-05	0.000321735	up	yes
ENSDARG00000117602	LO018166.1	14.1064	3.81828	2.28e-09	5.51e-08	up	yes
ENSDARG00000071518	krt222	14.0125	3.80865	4.28e-14	2.12e-12	up	yes
ENSDARG00000097122	AL772382.1	13.9932	3.80665	4.29e-11	1.39e-09	up	yes
ENSDARG00000094287	CT997819.2	13.8384	3.7906	0.000414867	0.00283648	up	yes
ENSDARG00000089903	CABZ01039863.1	13.8167	3.78835	2.18e-15	1.28e-13	up	yes
ENSDARG00000071010	tuft1b	13.728	3.77905	3.85e-05	0.000357381	up	yes
ENSDARG00000101910	pcdh20	13.6575	3.77162	1.87e-21	1.92e-19	up	yes
ENSDARG00000097006	CR854839.1	13.6172	3.76736	2.35e-25	3.23e-23	up	yes
ENSDARG00000042829	si:dkey-30j22.1	13.5567	3.76093	2.05e-47	1.17e-44	up	yes
ENSDARG00000008170	dbnla	13.4553	3.75011	2.85e-53	2.73e-50	up	yes
ENSDARG00000056047	noxa1	13.335	3.73714	1.56e-06	2.09e-05	up	yes
ENSDARG00000090033	si:dkey-16p6.1	13.257	3.72868	1.03e-16	7.48e-15	up	yes
ENSDARG00000040258	si:ch73-340m8.2	13.2527	3.72821	3.48e-05	0.000327183	up	yes
ENSDARG00000045947	hrc	13.1121	3.71283	6.49e-25	8.6e-23	up	yes
ENSDARG00000099262	si:dkey-16p6.1	13.0821	3.70952	0.000129649	0.00104692	up	yes
ENSDARG00000095607	si:ch211-209f23.3	13.0778	3.70904	3.46e-05	0.000326072	up	yes
ENSDARG00000087666	fibpb	13.036	3.70443	3.18e-11	1.05e-09	up	yes
ENSDARG00000012341	capn9	13.0071	3.70123	2.3e-29	4.62e-27	up	yes
ENSDARG00000035009	trim35-27	12.9547	3.69541	2.04e-08	4.12e-07	up	yes
ENSDARG00000117461	CR932999.1	12.8131	3.67954	3.07e-13	1.38e-11	up	yes
ENSDARG00000004930	lmo7a	12.7979	3.67784	5.63e-27	9.19e-25	up	yes
ENSDARG00000095400	si:ch73-52f15.5	12.7421	3.67153	4.82e-47	2.48e-44	up	yes
ENSDARG00000099923	zgc:154054	12.7048	3.6673	2.27e-26	3.39e-24	up	yes
ENSDARG00000070522	cacna1i	12.6956	3.66625	0.000148745	0.00117177	up	yes
ENSDARG00000010276	ptgs2b	12.5765	3.65265	5.67e-07	8.42e-06	up	yes
ENSDARG00000093546	si:ch73-56d11.5	12.5618	3.65097	0.00108891	0.0064796	up	yes
ENSDARG00000058780	slc9a2	12.3409	3.62538	1.01e-10	3.02e-09	up	yes
ENSDARG00000052215	btr02	12.3144	3.62227	1.58e-23	1.88e-21	up	yes
ENSDARG00000105118	zgc:171566	12.2458	3.61421	1.2e-05	0.000129603	up	yes
ENSDARG00000021787	abcb5	12.2145	3.61052	2.42e-30	5.04e-28	up	yes
ENSDARG00000117458	CABZ01040021.1	12.1862	3.60717	5.63e-07	8.38e-06	up	yes
ENSDARG00000087518	si:dkey-261p22.1	12.1603	3.6041	7.59e-06	8.59e-05	up	yes
ENSDARG00000043856	amd1	12.1458	3.60239	5.25e-27	8.65e-25	up	yes
ENSDARG00000091757	adgrf6	12.0505	3.59102	8.31e-36	2.47e-33	up	yes
ENSDARG00000034677	scel	11.9725	3.58165	1.96e-14	1.01e-12	up	yes
ENSDARG00000051892	kcng4b	11.8826	3.57078	6.94e-09	1.53e-07	up	yes
ENSDARG00000113660	si:ch211-196f19.1	11.8722	3.56952	9.65e-09	2.08e-07	up	yes
ENSDARG00000036637	arl11	11.8371	3.56524	6.65e-09	1.48e-07	up	yes
ENSDARG00000016364	gna15.1	11.7256	3.55159	1.51e-11	5.26e-10	up	yes
ENSDARG00000006422	esyt3	11.7081	3.54943	2.76e-24	3.53e-22	up	yes
ENSDARG00000108535	CABZ01072077.1	11.6609	3.5436	1.83e-06	2.4e-05	up	yes
ENSDARG00000037398	zgc:113229	11.4701	3.5198	1.06e-07	1.88e-06	up	yes
ENSDARG00000076025	dgkzb	11.4648	3.51914	9.6e-31	2.15e-28	up	yes
ENSDARG00000077419	nectin4a	11.4143	3.51276	6.94e-28	1.25e-25	up	yes
ENSDARG00000101181	s100w	11.3376	3.50304	1.16e-06	1.61e-05	up	yes
ENSDARG00000105424	si:rp71-46j2.7	11.2447	3.49118	1.18e-26	1.83e-24	up	yes
ENSDARG00000052089	CCKAR	11.2339	3.48979	0.000403783	0.0027684	up	yes
ENSDARG00000057984	eps8l1a	11.2214	3.48819	2.23e-28	4.2e-26	up	yes
ENSDARG00000104656	si:dkeyp-97a10.3	11.1638	3.48075	9.81e-08	1.74e-06	up	yes
ENSDARG00000002293	si:ch211-197g15.6	11.0479	3.4657	7.49e-06	8.5e-05	up	yes
ENSDARG00000016536	npas2	10.9571	3.45379	1.95e-09	4.8e-08	up	yes
ENSDARG00000009196	anxa3a	10.9489	3.45271	2.16e-09	5.28e-08	up	yes
ENSDARG00000088044	si:ch73-139j3.4	10.824	3.43617	0.00125163	0.00728035	up	yes
ENSDARG00000033566	cyp17a1	10.6965	3.41906	2.37e-11	8.03e-10	up	yes
ENSDARG00000101164	nansb	10.6843	3.41742	3.61e-07	5.61e-06	up	yes
ENSDARG00000025974	magi3b	10.1762	3.34713	6.8e-15	3.74e-13	up	yes
ENSDARG00000103310	znf1053	10.1443	3.34259	0.000159686	0.00124782	up	yes
ENSDARG00000041947	styk1b	10.0636	3.33107	5.55e-25	7.49e-23	up	yes
ENSDARG00000077169	si:ch211-153b23.4	9.98163	3.31928	5.64e-05	0.000500857	up	yes
ENSDARG00000104197	ptpn22	9.96737	3.31721	3.32e-39	1.23e-36	up	yes
ENSDARG00000113575	CU462871.1	9.91859	3.31014	1.64e-07	2.74e-06	up	yes
ENSDARG00000030896	foxq1a	9.91348	3.30939	2.79e-28	5.15e-26	up	yes
ENSDARG00000037267	zgc:158263	9.75338	3.2859	4.02e-10	1.11e-08	up	yes
ENSDARG00000035178	gna14	9.75061	3.28549	1.98e-10	5.68e-09	up	yes
ENSDARG00000095388	BX323590.2	9.74884	3.28523	4e-07	6.13e-06	up	yes
ENSDARG00000060978	atp2a3	9.74344	3.28443	2.48e-09	5.96e-08	up	yes
ENSDARG00000098171	zgc:162193	9.62873	3.26735	3.73e-09	8.61e-08	up	yes
ENSDARG00000028096	cldn23a	9.62029	3.26608	1.83e-06	2.4e-05	up	yes
ENSDARG00000070331	muc5.1	9.61196	3.26483	2.39e-42	9.88e-40	up	yes
ENSDARG00000075752	myo18aa	9.57038	3.25858	7.21e-47	3.62e-44	up	yes
ENSDARG00000078309	fam83b	9.43156	3.2375	5.56e-09	1.25e-07	up	yes
ENSDARG00000103117	tmprss4a	9.40961	3.23413	3.09e-09	7.27e-08	up	yes
ENSDARG00000052917	si:ch211-202f3.3	9.36229	3.22686	1.4e-16	9.81e-15	up	yes
ENSDARG00000042954	slc17a9a	9.36218	3.22684	1.94e-06	2.53e-05	up	yes
ENSDARG00000074002	slc6a11a	9.28912	3.21554	9.8e-05	0.000820731	up	yes
ENSDARG00000097583	arfgap3	9.28906	3.21553	1.44e-21	1.49e-19	up	yes
ENSDARG00000015506	pibf1	9.2829	3.21458	1.62e-22	1.83e-20	up	yes
ENSDARG00000036457	cacng6a	9.23204	3.20665	1.2e-06	1.66e-05	up	yes
ENSDARG00000044556	pacs1a	9.23141	3.20655	4.17e-28	7.63e-26	up	yes
ENSDARG00000006060	crybg1b	9.22406	3.2054	1.79e-30	3.76e-28	up	yes
ENSDARG00000035028	lpcat4	9.20473	3.20238	1.03e-11	3.63e-10	up	yes
ENSDARG00000031976	nos2b	9.15881	3.19516	7.7e-08	1.39e-06	up	yes
ENSDARG00000038489	b3gnt7	9.06682	3.1806	3.07e-05	0.000293693	up	yes
ENSDARG00000113671	AL935186.8	9.06187	3.17981	8.52e-11	2.59e-09	up	yes
ENSDARG00000015709	hsd17b12a	9.04717	3.17747	5.72e-11	1.81e-09	up	yes
ENSDARG00000091669	bicdl2l	9.04344	3.17687	1.56e-16	1.07e-14	up	yes
ENSDARG00000035852	cart3	8.93159	3.15892	1.47e-16	1.02e-14	up	yes
ENSDARG00000074149	itpr1b	8.88491	3.15136	1.8e-07	2.99e-06	up	yes
ENSDARG00000024546	pla2g4aa	8.74174	3.12792	1.14e-15	6.99e-14	up	yes
ENSDARG00000009978	icn	8.73295	3.12647	5.96e-10	1.59e-08	up	yes
ENSDARG00000006848	parp9	8.71441	3.1234	1.77e-17	1.38e-15	up	yes
ENSDARG00000098481	anxa1d	8.67453	3.11679	1.09e-05	0.000118978	up	yes
ENSDARG00000033953	entpd2a.2	8.5668	3.09876	3.11e-05	0.000296814	up	yes
ENSDARG00000102200	man2a1	8.54297	3.09474	8.41e-24	1.02e-21	up	yes
ENSDARG00000092166	si:dkey-147f3.8	8.53942	3.09414	6.57e-16	4.22e-14	up	yes
ENSDARG00000102146	si:ch211-69b7.6	8.53064	3.09265	7.87e-11	2.42e-09	up	yes
ENSDARG00000091734	traf3ip2l	8.49104	3.08594	5.33e-08	1e-06	up	yes
ENSDARG00000079602	calhm3	8.44304	3.07776	0.000521894	0.00345714	up	yes
ENSDARG00000031534	CU571315.1	8.43074	3.07566	2.99e-05	0.000287095	up	yes
ENSDARG00000051768	fhod1	8.39379	3.06932	1.46e-15	8.8e-14	up	yes
ENSDARG00000115978	AL935186.9	8.3858	3.06795	3.46e-15	1.97e-13	up	yes
ENSDARG00000074749	abca12	8.35357	3.06239	2.11e-20	2.03e-18	up	yes
ENSDARG00000079834	kdf1a	8.31573	3.05584	5.73e-16	3.72e-14	up	yes
ENSDARG00000098777	CU693379.1	8.2622	3.04653	2.35e-14	1.21e-12	up	yes
ENSDARG00000071107	wnt7bb	8.25683	3.04559	2.93e-05	0.000282073	up	yes
ENSDARG00000059064	rassf3	8.24933	3.04428	5.08e-08	9.56e-07	up	yes
ENSDARG00000080922	RF00001	8.23046	3.04097	1.26e-08	2.65e-07	up	yes
ENSDARG00000096270	BX548046.2	8.20249	3.03606	1.36e-12	5.55e-11	up	yes
ENSDARG00000087641	cdh26.2	8.20157	3.0359	2.44e-06	3.11e-05	up	yes
ENSDARG00000051809	btr12	8.13305	3.0238	4.55e-24	5.64e-22	up	yes
ENSDARG00000018159	ano10b	8.08862	3.01589	6.19e-17	4.62e-15	up	yes
ENSDARG00000079585	pkn3	8.00418	3.00075	5.47e-08	1.02e-06	up	yes
ENSDARG00000099352	si:rp71-62i8.1	8.00355	3.00064	2.15e-09	5.25e-08	up	yes
ENSDARG00000089489	fam83e	7.99987	2.99998	1.38e-19	1.25e-17	up	yes
ENSDARG00000045067	kcnk1a	7.94556	2.99015	0.000415458	0.00283959	up	yes
ENSDARG00000079372	si:ch211-264f5.6	7.9432	2.98972	3.47e-14	1.74e-12	up	yes
ENSDARG00000075530	pigu	7.9259	2.98658	1.67e-08	3.44e-07	up	yes
ENSDARG00000044655	st14b	7.86343	2.97516	1.86e-09	4.59e-08	up	yes
ENSDARG00000099099	CABZ01015815.1	7.83427	2.9698	7e-08	1.28e-06	up	yes
ENSDARG00000101043	ppl	7.81533	2.96631	3.7e-47	2.05e-44	up	yes
ENSDARG00000097527	ms4a17a.5	7.80132	2.96372	2.34e-05	0.00023318	up	yes
ENSDARG00000091235	CABZ01015525.1	7.79889	2.96327	1.75e-05	0.00018031	up	yes
ENSDARG00000086489	CU179643.1	7.75768	2.95562	4.15e-07	6.35e-06	up	yes
ENSDARG00000115988	AL935186.10	7.75276	2.95471	3.04e-14	1.54e-12	up	yes
ENSDARG00000040649	prickle1a	7.72883	2.95025	1.41e-08	2.93e-07	up	yes
ENSDARG00000038964	traf4b	7.71742	2.94812	9.49e-14	4.45e-12	up	yes
ENSDARG00000069540	si:dkey-30c15.2	7.71064	2.94685	0.00115905	0.00681895	up	yes
ENSDARG00000102180	shroom3	7.64257	2.93406	1.27e-06	1.75e-05	up	yes
ENSDARG00000100739	CABZ01052573.1	7.62945	2.93158	1.21e-08	2.55e-07	up	yes
ENSDARG00000116211	si:dkey-5i16.5	7.57327	2.92092	0.000697693	0.00444284	up	yes
ENSDARG00000076472	ovol1a	7.53446	2.9135	2.37e-10	6.75e-09	up	yes
ENSDARG00000012745	poc1bl	7.51864	2.91047	6.24e-10	1.66e-08	up	yes
ENSDARG00000015922	stk17al	7.42535	2.89246	1.09e-15	6.74e-14	up	yes
ENSDARG00000055395	foxq1b	7.42432	2.89226	2.93e-14	1.49e-12	up	yes
ENSDARG00000058206	si:ch211-153b23.5	7.40786	2.88906	9.37e-05	0.000789767	up	yes
ENSDARG00000077697	si:dkey-105i14.1	7.40694	2.88888	5.32e-30	1.09e-27	up	yes
ENSDARG00000078797	dennd3a	7.35176	2.87809	9.25e-10	2.41e-08	up	yes
ENSDARG00000101178	sh3rf2	7.3425	2.87627	0.000345123	0.00242273	up	yes
ENSDARG00000058939	b4galnt3b	7.30215	2.86832	1.3e-10	3.83e-09	up	yes
ENSDARG00000098746	dhrs13l1	7.25739	2.85945	4.1e-07	6.28e-06	up	yes
ENSDARG00000077643	lypd6b	7.24255	2.8565	0.000664846	0.00426721	up	yes
ENSDARG00000044094	gfpt2	7.21734	2.85147	2.25e-06	2.88e-05	up	yes
ENSDARG00000063435	trpm4b.2	7.1871	2.84541	1.68e-05	0.000174408	up	yes
ENSDARG00000015793	creb3l1	7.18433	2.84485	3.54e-24	4.47e-22	up	yes
ENSDARG00000069378	pard6a	7.16214	2.84039	4.37e-23	5.09e-21	up	yes
ENSDARG00000034211	capn2l	7.07162	2.82204	6.39e-06	7.36e-05	up	yes
ENSDARG00000009885	sult3st1	7.02499	2.8125	0.000185613	0.00142335	up	yes
ENSDARG00000031325	tmed1a	6.95042	2.7971	1.53e-09	3.84e-08	up	yes
ENSDARG00000089917	sh3tc2	6.9357	2.79404	2.11e-14	1.09e-12	up	yes
ENSDARG00000103981	bhlha9	6.88822	2.78413	1.86e-08	3.78e-07	up	yes
ENSDARG00000057138	zgc:174164	6.86344	2.77893	1.13e-07	1.98e-06	up	yes
ENSDARG00000002298	ankrd22	6.85276	2.77668	3.76e-12	1.42e-10	up	yes
ENSDARG00000020417	emx3	6.77284	2.75976	0.000218499	0.00163913	up	yes
ENSDARG00000103199	si:dkey-247k7.2	6.75453	2.75586	1.69e-25	2.39e-23	up	yes
ENSDARG00000058693	cast	6.73658	2.75202	9.46e-34	2.52e-31	up	yes
ENSDARG00000077488	si:ch73-289h5.4	6.7346	2.75159	7.64e-07	1.1e-05	up	yes
ENSDARG00000071629	BX511034.1	6.73322	2.7513	6.3e-08	1.16e-06	up	yes
ENSDARG00000103747	cav1	6.72125	2.74873	4.37e-11	1.41e-09	up	yes
ENSDARG00000006577	nadka	6.67171	2.73806	5.83e-05	0.000515217	up	yes
ENSDARG00000031929	stard14	6.60207	2.72292	1.08e-13	5.06e-12	up	yes
ENSDARG00000059719	fam169aa	6.57233	2.71641	1.95e-22	2.17e-20	up	yes
ENSDARG00000026629	gmds	6.5446	2.7103	9.18e-25	1.2e-22	up	yes
ENSDARG00000096896	BX004991.1	6.52299	2.70553	5.74e-05	0.000508332	up	yes
ENSDARG00000054060	pof1b	6.51281	2.70328	8.19e-11	2.5e-09	up	yes
ENSDARG00000004748	zgc:100868	6.50333	2.70118	3.54e-08	6.81e-07	up	yes
ENSDARG00000077836	ttc22	6.47909	2.69579	9.63e-05	0.000808857	up	yes
ENSDARG00000088202	sh3d19	6.45928	2.69137	9.96e-15	5.33e-13	up	yes
ENSDARG00000043514	si:dkey-239i20.4	6.455	2.69042	0.000344086	0.00241928	up	yes
ENSDARG00000017739	ak5l	6.45158	2.68965	2.67e-07	4.29e-06	up	yes
ENSDARG00000075027	fgfr1bl	6.43382	2.68568	0.000130775	0.00105447	up	yes
ENSDARG00000079745	si:ch211-166a6.5	6.42156	2.68292	1.85e-26	2.8e-24	up	yes
ENSDARG00000077217	zgc:162184	6.39843	2.67772	0.000904464	0.00552567	up	yes
ENSDARG00000076830	si:dkey-65b12.6	6.38282	2.67419	0.000159702	0.00124782	up	yes
ENSDARG00000052279	osgn1	6.26629	2.64761	1.03e-08	2.2e-07	up	yes
ENSDARG00000057927	rps6ka3b	6.25978	2.64611	6.65e-18	5.47e-16	up	yes
ENSDARG00000039943	tent5ba	6.24832	2.64347	1.1e-14	5.83e-13	up	yes
ENSDARG00000019130	plk2b	6.22906	2.63901	4.84e-06	5.72e-05	up	yes
ENSDARG00000105464	si:ch211-285c6.6	6.21291	2.63527	7.07e-07	1.02e-05	up	yes
ENSDARG00000007807	cyth3a	6.18707	2.62926	5.56e-13	2.41e-11	up	yes
ENSDARG00000055093	cdh27	6.15482	2.62172	2.47e-18	2.11e-16	up	yes
ENSDARG00000079978	samd10a	6.14947	2.62046	1.1e-10	3.27e-09	up	yes
ENSDARG00000102435	plekhf1	6.1399	2.61821	4.03e-07	6.17e-06	up	yes
ENSDARG00000003446	ippk	6.13912	2.61803	5.48e-10	1.48e-08	up	yes
ENSDARG00000057465	gfpt1	6.12453	2.6146	3.83e-07	5.92e-06	up	yes
ENSDARG00000090156	pttg1ipa	6.06197	2.59979	3.17e-06	3.92e-05	up	yes
ENSDARG00000036943	golph3l	6.05014	2.59697	1.45e-24	1.88e-22	up	yes
ENSDARG00000101023	msx2b	6.03467	2.59327	6.98e-06	7.97e-05	up	yes
ENSDARG00000076923	kazna	5.96176	2.57574	3.81e-12	1.44e-10	up	yes
ENSDARG00000062003	myo5b	5.86385	2.55185	1.29e-14	6.79e-13	up	yes
ENSDARG00000093232	CR847566.1	5.85157	2.54882	2.52e-17	1.95e-15	up	yes
ENSDARG00000098313	nadka	5.80781	2.53799	0.000358683	0.00250436	up	yes
ENSDARG00000073732	myh14	5.79807	2.53557	5.78e-20	5.41e-18	up	yes
ENSDARG00000005364	grin3ba	5.77611	2.5301	0.000138548	0.00110634	up	yes
ENSDARG00000068851	rnf183	5.76937	2.52841	9.23e-22	9.72e-20	up	yes
ENSDARG00000032801	grk5	5.73951	2.52093	0.000109487	0.000905159	up	yes
ENSDARG00000011245	esrp1	5.71225	2.51406	8.24e-20	7.65e-18	up	yes
ENSDARG00000035868	spire1a	5.69294	2.50917	4.44e-17	3.4e-15	up	yes
ENSDARG00000043128	cldne	5.6619	2.50129	1.71e-10	4.93e-09	up	yes
ENSDARG00000100582	si:ch211-195b11.3	5.6143	2.48911	5.6e-09	1.25e-07	up	yes
ENSDARG00000029443	zgc:92242	5.59429	2.48395	1.16e-14	6.1e-13	up	yes
ENSDARG00000097217	si:dkey-229e3.2	5.59328	2.4837	2.79e-08	5.48e-07	up	yes
ENSDARG00000092671	pard3ba	5.5843	2.48138	5.74e-17	4.31e-15	up	yes
ENSDARG00000089582	si:dkey-265e15.2	5.58131	2.4806	2.95e-06	3.66e-05	up	yes
ENSDARG00000078102	psda	5.55191	2.47298	0.000297068	0.00212704	up	yes
ENSDARG00000026726	anxa1a	5.54489	2.47116	8.68e-16	5.48e-14	up	yes
ENSDARG00000100584	ccdc40	5.50458	2.46063	0.00161203	0.00895739	up	yes
ENSDARG00000038242	zgc:113333	5.48313	2.455	9.4e-09	2.03e-07	up	yes
ENSDARG00000070864	bcl6aa	5.46868	2.45119	2.21e-15	1.3e-13	up	yes
ENSDARG00000100712	si:dkey-19b23.12	5.46562	2.45039	8.4e-13	3.55e-11	up	yes
ENSDARG00000062855	plekhg7	5.46501	2.45022	1.94e-06	2.53e-05	up	yes
ENSDARG00000086103	slc37a1	5.44935	2.44608	2.04e-13	9.28e-12	up	yes
ENSDARG00000034262	pld2	5.4264	2.44	6.07e-07	8.94e-06	up	yes
ENSDARG00000052000	cav2	5.38626	2.42928	2.77e-16	1.89e-14	up	yes
ENSDARG00000055045	casp3b	5.3824	2.42825	3.1e-06	3.84e-05	up	yes
ENSDARG00000067524	fut9b	5.3821	2.42817	3.4e-12	1.3e-10	up	yes
ENSDARG00000090346	zmp:0000000991	5.37833	2.42716	1.9e-06	2.49e-05	up	yes
ENSDARG00000051975	cd99	5.36923	2.42471	3.05e-25	4.16e-23	up	yes
ENSDARG00000001414	mctp2a	5.35332	2.42043	1.34e-09	3.39e-08	up	yes
ENSDARG00000110325	zgc:153733	5.31667	2.41052	6.18e-15	3.41e-13	up	yes
ENSDARG00000008886	msx1b	5.28067	2.40072	2.48e-07	4e-06	up	yes
ENSDARG00000055607	cgna	5.27624	2.39951	7.08e-07	1.03e-05	up	yes
ENSDARG00000054583	mfsd6b	5.21939	2.38388	2.04e-07	3.35e-06	up	yes
ENSDARG00000104064	si:ch211-127b6.2	5.21154	2.38171	0.00120225	0.00703482	up	yes
ENSDARG00000094504	plekha1b	5.21025	2.38135	6.17e-15	3.41e-13	up	yes
ENSDARG00000060980	atp8b1	5.1953	2.37721	5.02e-06	5.9e-05	up	yes
ENSDARG00000063358	micu1	5.16552	2.36891	8.35e-07	1.19e-05	up	yes
ENSDARG00000100088	zmp:0000001114	5.16253	2.36808	1.58e-17	1.25e-15	up	yes
ENSDARG00000039099	aep1	5.16062	2.36754	2.33e-07	3.78e-06	up	yes
ENSDARG00000087032	rbbp8l	5.14356	2.36277	1.28e-06	1.76e-05	up	yes
ENSDARG00000015557	zgc:100829	5.10998	2.35332	5.68e-16	3.71e-14	up	yes
ENSDARG00000062579	kremen1	5.10818	2.35281	6.01e-11	1.89e-09	up	yes
ENSDARG00000036179	myo1ea	5.07213	2.34259	1.44e-11	5.05e-10	up	yes
ENSDARG00000036832	cyt1l	5.0702	2.34204	2.85e-17	2.19e-15	up	yes
ENSDARG00000003751	lats1	5.06178	2.33965	2.34e-10	6.66e-09	up	yes
ENSDARG00000074466	gdpd3a	5.05681	2.33823	2.6e-08	5.16e-07	up	yes
ENSDARG00000069463	alox12	5.05034	2.33638	4.43e-16	2.91e-14	up	yes
ENSDARG00000111945	CABZ01069040.1	5.04982	2.33623	0.000335103	0.00236481	up	yes
ENSDARG00000059811	smpd5	5.02001	2.32769	2.37e-07	3.84e-06	up	yes
ENSDARG00000036912	edn1	5.01292	2.32565	6.07e-07	8.95e-06	up	yes
ENSDARG00000034943	tm9sf5	5.00558	2.32354	2.16e-13	9.82e-12	up	yes
ENSDARG00000074126	ttc39a	4.98867	2.31865	9.45e-06	0.000105034	up	yes
ENSDARG00000087822	agap3	4.96098	2.31062	2.48e-12	9.69e-11	up	yes
ENSDARG00000104716	zgc:91849	4.92682	2.30066	0.000320781	0.00227824	up	yes
ENSDARG00000061066	c2cd2l	4.92262	2.29943	5.5e-08	1.03e-06	up	yes
ENSDARG00000018814	esrp2	4.91931	2.29845	5.24e-14	2.55e-12	up	yes
ENSDARG00000063649	tead3b	4.89679	2.29184	1.52e-18	1.31e-16	up	yes
ENSDARG00000110709	zdhhc21	4.88835	2.28935	4.9e-17	3.73e-15	up	yes
ENSDARG00000020981	slc35a3b	4.85177	2.27851	0.00075364	0.00472879	up	yes
ENSDARG00000063390	pvrl2l	4.81555	2.2677	1.79e-07	2.98e-06	up	yes
ENSDARG00000092947	cyt1	4.78881	2.25967	9.93e-24	1.19e-21	up	yes
ENSDARG00000073996	prickle3	4.76418	2.25223	7.74e-05	0.000666606	up	yes
ENSDARG00000013847	egfra	4.74999	2.24792	3.11e-08	6.08e-07	up	yes
ENSDARG00000052387	pou2f3	4.74865	2.24752	0.000252184	0.00185096	up	yes
ENSDARG00000107441	TANC2	4.74828	2.24741	0.000751432	0.00471942	up	yes
ENSDARG00000116617	spaca4l	4.74465	2.2463	5.73e-16	3.72e-14	up	yes
ENSDARG00000116052	il4r.1	4.73123	2.24222	1.68e-11	5.8e-10	up	yes
ENSDARG00000098641	nbeal2	4.72896	2.24152	3.85e-16	2.57e-14	up	yes
ENSDARG00000101350	arhgap28	4.71937	2.23859	3.32e-06	4.08e-05	up	yes
ENSDARG00000002483	wnt7ab	4.70068	2.23287	0.000196111	0.00149406	up	yes
ENSDARG00000104573	slc12a2	4.6997	2.23257	1.39e-17	1.11e-15	up	yes
ENSDARG00000105641	si:ch211-98n17.5	4.68368	2.22764	2.17e-05	0.000217516	up	yes
ENSDARG00000087018	FO704748.1	4.68113	2.22686	1.26e-07	2.18e-06	up	yes
ENSDARG00000097689	CT867948.1	4.66285	2.22121	4.67e-14	2.29e-12	up	yes
ENSDARG00000054122	tmem30b	4.6325	2.21179	1.42e-12	5.75e-11	up	yes
ENSDARG00000077407	si:dkey-184p18.2	4.63101	2.21133	3.85e-07	5.93e-06	up	yes
ENSDARG00000091535	ccser2b	4.62712	2.21012	0.000431704	0.0029335	up	yes
ENSDARG00000056346	acap1	4.62001	2.2079	1.45e-10	4.21e-09	up	yes
ENSDARG00000007418	chmp4c	4.61579	2.20658	4.03e-10	1.11e-08	up	yes
ENSDARG00000067729	arid3c	4.59299	2.19944	2.32e-09	5.6e-08	up	yes
ENSDARG00000089223	ngfrb	4.59156	2.19899	2.47e-08	4.89e-07	up	yes
ENSDARG00000008310	ip6k2a	4.58959	2.19836	4.93e-13	2.14e-11	up	yes
ENSDARG00000100223	gpa33a	4.58651	2.1974	2.57e-17	1.98e-15	up	yes
ENSDARG00000045262	gsnb	4.57513	2.19381	3.62e-19	3.18e-17	up	yes
ENSDARG00000040628	zgc:110333	4.56392	2.19027	1.09e-08	2.32e-07	up	yes
ENSDARG00000067958	sh3gl1a	4.56039	2.18916	3.48e-10	9.71e-09	up	yes
ENSDARG00000088168	ablim3	4.55908	2.18874	1e-06	1.4e-05	up	yes
ENSDARG00000036876	zgc:153284	4.49963	2.16981	0.000206584	0.00156087	up	yes
ENSDARG00000027088	ptgdsb.1	4.49872	2.16952	0.000505492	0.00336549	up	yes
ENSDARG00000006011	klhl42	4.4948	2.16826	0.000645692	0.00416075	up	yes
ENSDARG00000094695	si:dkey-204f11.64	4.48006	2.16352	5.24e-09	1.18e-07	up	yes
ENSDARG00000002909	tjp3	4.45116	2.15418	2.66e-18	2.25e-16	up	yes
ENSDARG00000046124	rab11fip1a	4.45019	2.15387	1.39e-05	0.000147646	up	yes
ENSDARG00000012801	pfkpb	4.43909	2.15026	5.7e-05	0.000505342	up	yes
ENSDARG00000098194	SLC39A11	4.43129	2.14773	1.69e-05	0.000175339	up	yes
ENSDARG00000059123	plcd1a	4.43125	2.14771	2.65e-12	1.03e-10	up	yes
ENSDARG00000055271	nkd2a	4.42588	2.14596	5.65e-07	8.4e-06	up	yes
ENSDARG00000052705	pkp1b	4.39382	2.13548	9.11e-07	1.29e-05	up	yes
ENSDARG00000057303	galnt7	4.37966	2.13082	9.19e-10	2.4e-08	up	yes
ENSDARG00000073935	wnt6b	4.37028	2.12772	0.000167188	0.00129813	up	yes
ENSDARG00000061651	marveld2b	4.34387	2.11898	7.75e-11	2.39e-09	up	yes
ENSDARG00000031343	rab6bb	4.31083	2.10796	9.3e-11	2.81e-09	up	yes
ENSDARG00000104314	nrg1	4.30541	2.10615	1.11e-09	2.86e-08	up	yes
ENSDARG00000059247	tmem54a	4.29722	2.1034	8.12e-13	3.46e-11	up	yes
ENSDARG00000031782	crybg1a	4.29058	2.10117	1.31e-08	2.74e-07	up	yes
ENSDARG00000094041	krt17	4.28923	2.10072	1.35e-06	1.85e-05	up	yes
ENSDARG00000020893	slc25a55a	4.27205	2.09493	2.65e-09	6.32e-08	up	yes
ENSDARG00000104581	tom1	4.27155	2.09476	0.000366414	0.00254485	up	yes
ENSDARG00000075759	samd4a	4.24032	2.08417	0.000224564	0.00167687	up	yes
ENSDARG00000086808	ddhd1a	4.23319	2.08174	0.000373309	0.00258591	up	yes
ENSDARG00000078217	cblc	4.20351	2.07159	9.28e-07	1.31e-05	up	yes
ENSDARG00000092726	si:dkey-184p9.7	4.2028	2.07135	2.03e-16	1.39e-14	up	yes
ENSDARG00000069807	zdhhc18a	4.19388	2.06828	5.6e-10	1.51e-08	up	yes
ENSDARG00000039512	ap1m3	4.16572	2.05857	2.69e-07	4.32e-06	up	yes
ENSDARG00000029234	stxbp5b	4.16221	2.05735	5.38e-07	8.04e-06	up	yes
ENSDARG00000103322	si:ch73-347e22.8	4.14449	2.0512	4.84e-09	1.1e-07	up	yes
ENSDARG00000058605	vsig10	4.13775	2.04885	9.1e-13	3.84e-11	up	yes
ENSDARG00000061021	fam160a1a	4.12633	2.04486	1.54e-07	2.6e-06	up	yes
ENSDARG00000062929	FAM83G	4.10029	2.03573	3.86e-10	1.07e-08	up	yes
ENSDARG00000103634	CU914622.2	4.06642	2.02376	3.03e-05	0.000290513	up	yes
ENSDARG00000086336	si:ch211-157b11.12	4.04581	2.01643	8.26e-07	1.18e-05	up	yes
ENSDARG00000032458	mark2b	4.04095	2.01469	7.66e-13	3.28e-11	up	yes
ENSDARG00000015805	cgnl1	4.03404	2.01223	0.000166906	0.00129642	up	yes
ENSDARG00000075349	si:ch73-138n13.1	4.03174	2.0114	3.34e-08	6.48e-07	up	yes
ENSDARG00000074776	tmem154	4.0265	2.00953	0.000321456	0.0022815	up	yes
ENSDARG00000100927	nfatc2a	4.02316	2.00833	0.000160822	0.00125471	up	yes
ENSDARG00000097973	si:ch1073-190k2.1	3.99326	1.99757	6.18e-06	7.13e-05	up	yes
ENSDARG00000006899	far1	3.98818	1.99573	1.33e-09	3.38e-08	up	yes
ENSDARG00000022970	tm9sf1	3.96959	1.98899	8.94e-10	2.34e-08	up	yes
ENSDARG00000005108	oclna	3.96075	1.98577	2.27e-09	5.49e-08	up	yes
ENSDARG00000079555	ccdc85cb	3.94678	1.98067	2.91e-06	3.63e-05	up	yes
ENSDARG00000095796	si:dkey-87o1.2	3.94594	1.98037	6.66e-06	7.64e-05	up	yes
ENSDARG00000052129	boka	3.94432	1.97978	4.83e-16	3.16e-14	up	yes
ENSDARG00000098191	si:dkey-16l2.20	3.91925	1.97058	1.1e-13	5.11e-12	up	yes
ENSDARG00000035309	entpd3	3.91805	1.97014	1.42e-05	0.000150092	up	yes
ENSDARG00000015471	chd1l	3.91702	1.96976	7.7e-06	8.7e-05	up	yes
ENSDARG00000104676	prkd2	3.91539	1.96916	1.08e-09	2.78e-08	up	yes
ENSDARG00000038754	plk3	3.89394	1.96123	0.000189263	0.00144713	up	yes
ENSDARG00000004695	six4a	3.89135	1.96027	1.11e-06	1.55e-05	up	yes
ENSDARG00000052039	caspb	3.88915	1.95945	2.03e-08	4.1e-07	up	yes
ENSDARG00000070427	s100v1	3.84981	1.94479	1.23e-11	4.32e-10	up	yes
ENSDARG00000025403	ftr83	3.84739	1.94388	8.45e-07	1.2e-05	up	yes
ENSDARG00000076870	piezo1	3.83206	1.93812	4.88e-09	1.11e-07	up	yes
ENSDARG00000018971	b3gnt5a	3.79585	1.92442	1.26e-12	5.2e-11	up	yes
ENSDARG00000088899	ralgapb	3.78131	1.91889	2.15e-13	9.76e-12	up	yes
ENSDARG00000099374	sp9	3.77489	1.91644	8.59e-05	0.000731774	up	yes
ENSDARG00000070170	si:ch211-225p5.8	3.77209	1.91536	5.45e-07	8.13e-06	up	yes
ENSDARG00000062970	fam129ba	3.76885	1.91413	9.05e-20	8.32e-18	up	yes
ENSDARG00000088515	st6gal2b	3.7686	1.91403	0.000335281	0.00236506	up	yes
ENSDARG00000101471	fgd4a	3.76226	1.9116	0.000479204	0.00320763	up	yes
ENSDARG00000099677	bambib	3.75775	1.90987	4.39e-05	0.000400148	up	yes
ENSDARG00000009544	cldnb	3.72948	1.89897	1.69e-08	3.47e-07	up	yes
ENSDARG00000042874	phlda2	3.72512	1.89729	5.02e-05	0.000451176	up	yes
ENSDARG00000057983	svopl	3.72345	1.89664	1.9e-05	0.000193516	up	yes
ENSDARG00000027611	cavin2a	3.70348	1.88888	5.69e-13	2.46e-11	up	yes
ENSDARG00000016656	mgme1	3.6917	1.88428	0.00013104	0.00105558	up	yes
ENSDARG00000076945	dsg2.1	3.67476	1.87765	6.84e-07	9.94e-06	up	yes
ENSDARG00000056239	tmem45b	3.66572	1.8741	2.41e-10	6.85e-09	up	yes
ENSDARG00000074390	tmem176l.4	3.6542	1.86956	2.06e-09	5.06e-08	up	yes
ENSDARG00000027172	phactr2	3.6493	1.86762	8.37e-06	9.4e-05	up	yes
ENSDARG00000017140	zgc:63587	3.63638	1.8625	2.12e-05	0.000213313	up	yes
ENSDARG00000089441	si:ch211-105c13.3	3.62009	1.85602	0.000382343	0.00263635	up	yes
ENSDARG00000077982	elf3	3.61017	1.85207	7.04e-16	4.48e-14	up	yes
ENSDARG00000068148	arrdc1a	3.57952	1.83977	8.64e-05	0.000735463	up	yes
ENSDARG00000076673	wu:fi04e12	3.57417	1.83761	3.2e-09	7.48e-08	up	yes
ENSDARG00000061736	ank3a	3.57393	1.83751	0.000108449	0.000898693	up	yes
ENSDARG00000069505	zgc:136892	3.56714	1.83477	4.31e-05	0.000394217	up	yes
ENSDARG00000073870	gdpd2	3.56347	1.83328	4.97e-08	9.36e-07	up	yes
ENSDARG00000040432	klf2b	3.56138	1.83244	2.68e-08	5.29e-07	up	yes
ENSDARG00000052170	uap1	3.55631	1.83038	1.06e-09	2.73e-08	up	yes
ENSDARG00000030269	grtp1b	3.55433	1.82958	0.000146404	0.00115896	up	yes
ENSDARG00000090427	si:dkey-246i14.3	3.54994	1.8278	1.16e-06	1.61e-05	up	yes
ENSDARG00000057353	ehbp1l1a	3.54985	1.82776	4.01e-05	0.00036951	up	yes
ENSDARG00000101886	pdxdc1	3.54125	1.82426	8.84e-05	0.000750635	up	yes
ENSDARG00000010844	kras	3.52655	1.81826	3.82e-05	0.000354359	up	yes
ENSDARG00000006283	waslb	3.50367	1.80887	1.32e-09	3.36e-08	up	yes
ENSDARG00000042866	cx35.4	3.5017	1.80805	9.1e-05	0.000769828	up	yes
ENSDARG00000061352	bcl11aa	3.47433	1.79674	7.06e-07	1.02e-05	up	yes
ENSDARG00000060093	dapk1	3.47324	1.79628	9.73e-08	1.73e-06	up	yes
ENSDARG00000086786	mfsd10	3.46112	1.79124	0.001594	0.00888768	up	yes
ENSDARG00000089004	si:ch211-207e14.4	3.45677	1.78943	4.4e-05	0.000401587	up	yes
ENSDARG00000042561	lpar2b	3.4449	1.78446	3.16e-07	4.98e-06	up	yes
ENSDARG00000007108	lipia	3.41632	1.77244	4.62e-14	2.28e-12	up	yes
ENSDARG00000061841	tiparp	3.41369	1.77133	2.8e-15	1.61e-13	up	yes
ENSDARG00000076361	CABZ01039859.1	3.40032	1.76567	2.81e-06	3.52e-05	up	yes
ENSDARG00000043323	lnx1	3.3863	1.75971	5.2e-10	1.41e-08	up	yes
ENSDARG00000017834	micall2b	3.37471	1.75476	0.000642897	0.00415036	up	yes
ENSDARG00000016691	cd9b	3.3638	1.75009	4.33e-07	6.58e-06	up	yes
ENSDARG00000010255	bin2b	3.35966	1.74832	4.69e-06	5.57e-05	up	yes
ENSDARG00000099445	cc2d1b	3.35567	1.7466	2.02e-05	0.000204743	up	yes
ENSDARG00000039871	rpz4	3.35498	1.7463	7.16e-06	8.16e-05	up	yes
ENSDARG00000102332	spint1a	3.3397	1.73972	1.23e-05	0.000132426	up	yes
ENSDARG00000101814	lpar3	3.33045	1.73572	7.82e-06	8.83e-05	up	yes
ENSDARG00000017624	krt4	3.32267	1.73234	1.23e-09	3.14e-08	up	yes
ENSDARG00000014954	snx33	3.31671	1.72975	0.000510631	0.00339106	up	yes
ENSDARG00000074599	frmd4ba	3.31592	1.72941	4.48e-13	1.97e-11	up	yes
ENSDARG00000070651	prkcdb	3.25194	1.7013	0.00116731	0.00686011	up	yes
ENSDARG00000079497	tcima	3.24784	1.69948	2.47e-09	5.95e-08	up	yes
ENSDARG00000074311	mast2	3.2328	1.69279	4.28e-09	9.78e-08	up	yes
ENSDARG00000031337	hoxa10b	3.22882	1.69101	0.000734302	0.00462977	up	yes
ENSDARG00000022727	epha2b	3.22108	1.68754	0.00018745	0.00143639	up	yes
ENSDARG00000068637	si:ch211-281l24.3	3.21758	1.68598	2.98e-05	0.000286176	up	yes
ENSDARG00000067784	CABZ01088428.1	3.17383	1.66622	0.00135471	0.00777576	up	yes
ENSDARG00000043009	fam43a	3.17264	1.66569	0.000145404	0.00115278	up	yes
ENSDARG00000061173	st14a	3.169	1.66403	2.78e-06	3.49e-05	up	yes
ENSDARG00000035198	gcnt4a	3.1678	1.66348	0.00118465	0.00694855	up	yes
ENSDARG00000039669	TSTA3	3.16475	1.66209	1.45e-10	4.21e-09	up	yes
ENSDARG00000055530	sertad2b	3.15649	1.65832	6.35e-06	7.32e-05	up	yes
ENSDARG00000036175	pcdh1b	3.15289	1.65668	9.05e-06	0.000100897	up	yes
ENSDARG00000008593	nbas	3.14857	1.6547	9.43e-06	0.000104924	up	yes
ENSDARG00000077881	chl1a	3.14789	1.65438	0.00010007	0.000836832	up	yes
ENSDARG00000035136	selenow1	3.13611	1.64898	2.25e-09	5.46e-08	up	yes
ENSDARG00000061741	itpr3	3.13198	1.64707	1.16e-11	4.09e-10	up	yes
ENSDARG00000002405	si:ch211-225b11.1	3.13156	1.64688	1.24e-07	2.15e-06	up	yes
ENSDARG00000062590	pleca	3.12227	1.6426	4.57e-11	1.47e-09	up	yes
ENSDARG00000031894	lef1	3.1217	1.64233	1.29e-07	2.22e-06	up	yes
ENSDARG00000053133	b3gnt7l	3.10104	1.63275	7.16e-07	1.04e-05	up	yes
ENSDARG00000078430	tiam1a	3.07327	1.61977	6.77e-08	1.24e-06	up	yes
ENSDARG00000021021	trim35-28	3.0096	1.58957	7.8e-15	4.25e-13	up	yes
ENSDARG00000061923	amotl2a	3.00512	1.58742	2.07e-07	3.39e-06	up	yes
ENSDARG00000059768	gpatch8	2.98014	1.57538	4.34e-09	9.9e-08	up	yes
ENSDARG00000062750	si:ch73-74h11.1	2.97483	1.57281	1.62e-11	5.64e-10	up	yes
ENSDARG00000074223	si:ch211-262n1.4	2.94767	1.55958	0.000279145	0.00201308	up	yes
ENSDARG00000051896	fbn2a	2.94193	1.55676	2.69e-07	4.32e-06	up	yes
ENSDARG00000089919	si:ch211-161h7.8	2.94152	1.55656	0.00173635	0.00954992	up	yes
ENSDARG00000061845	pld7	2.93713	1.55441	0.000380213	0.00262769	up	yes
ENSDARG00000077410	myo9b	2.92988	1.55084	1.12e-07	1.96e-06	up	yes
ENSDARG00000068503	gbgt1l4	2.92376	1.54783	2.04e-08	4.12e-07	up	yes
ENSDARG00000022309	dspa	2.9043	1.53819	3.14e-09	7.36e-08	up	yes
ENSDARG00000074121	dnmbp	2.87197	1.52204	4.3e-07	6.54e-06	up	yes
ENSDARG00000009018	rhbg	2.86815	1.52012	0.000101273	0.000845551	up	yes
ENSDARG00000069453	zgc:113314	2.82399	1.49774	8.23e-05	0.00070559	up	yes
ENSDARG00000086840	si:ch211-266k8.4	2.80618	1.48861	0.00134021	0.00770511	up	yes
ENSDARG00000070704	thap7	2.79635	1.48354	0.00152734	0.00858874	up	yes
ENSDARG00000014626	dlx3b	2.79622	1.48348	7.16e-08	1.3e-06	up	yes
ENSDARG00000032708	arl4cb	2.77649	1.47326	8.53e-05	0.0007285	up	yes
ENSDARG00000075593	trim71	2.77569	1.47285	2.84e-06	3.55e-05	up	yes
ENSDARG00000024775	si:ch211-129c21.1	2.77555	1.47277	0.000257255	0.00188162	up	yes
ENSDARG00000008568	slc25a24	2.77362	1.47177	2.13e-09	5.22e-08	up	yes
ENSDARG00000019564	asap2b	2.76957	1.46966	3.71e-09	8.57e-08	up	yes
ENSDARG00000069476	spint2	2.76527	1.46742	4.08e-06	4.92e-05	up	yes
ENSDARG00000101869	magi3a	2.75648	1.46283	1.1e-06	1.53e-05	up	yes
ENSDARG00000070434	rhov	2.72811	1.4479	0.00118519	0.00694855	up	yes
ENSDARG00000035890	fuca1.1	2.7178	1.44244	7.69e-12	2.77e-10	up	yes
ENSDARG00000070917	kitlga	2.70853	1.43751	6.88e-05	0.000599423	up	yes
ENSDARG00000053646	adrb3a	2.69458	1.43006	0.000976567	0.00590962	up	yes
ENSDARG00000038074	ergic3	2.6859	1.4254	0.000114027	0.000938644	up	yes
ENSDARG00000098967	rabgap1	2.66082	1.41187	1.3e-05	0.000138926	up	yes
ENSDARG00000061017	spns2	2.65964	1.41123	0.000583759	0.00381299	up	yes
ENSDARG00000015546	alpl	2.65184	1.407	0.0013552	0.00777644	up	yes
ENSDARG00000079705	FP101887.1	2.64977	1.40587	6.15e-05	0.000540013	up	yes
ENSDARG00000013804	capns1b	2.64335	1.40237	9.91e-11	2.96e-09	up	yes
ENSDARG00000034080	plcd1b	2.62911	1.39457	0.000337851	0.00237942	up	yes
ENSDARG00000059177	tax1bp3	2.61791	1.38841	0.000213158	0.00160306	up	yes
ENSDARG00000076796	dlg3	2.61592	1.38732	0.000331574	0.00234383	up	yes
ENSDARG00000091548	stard9	2.61424	1.38639	0.00137864	0.00788876	up	yes
ENSDARG00000096662	abcc3	2.61294	1.38567	0.00090128	0.00550942	up	yes
ENSDARG00000090268	krtt1c19e	2.60696	1.38237	3.12e-05	0.000297953	up	yes
ENSDARG00000040513	zgc:92313	2.59794	1.37737	3.75e-07	5.8e-06	up	yes
ENSDARG00000079324	ano9b	2.59478	1.37561	0.000505662	0.00336549	up	yes
ENSDARG00000060435	bnipl	2.59251	1.37435	4.33e-05	0.000395347	up	yes
ENSDARG00000053857	ccdc187	2.56147	1.35697	0.000273384	0.00197898	up	yes
ENSDARG00000061579	myo1cb	2.54495	1.34764	0.00155089	0.00869566	up	yes
ENSDARG00000012467	spint1b	2.54004	1.34485	0.000251269	0.00184553	up	yes
ENSDARG00000035329	capns1a	2.53049	1.33941	1.16e-05	0.000126414	up	yes
ENSDARG00000071196	cavin2b	2.52817	1.3381	6.64e-07	9.71e-06	up	yes
ENSDARG00000060626	dgkaa	2.52036	1.33363	0.000324904	0.00230209	up	yes
ENSDARG00000004539	ptgs2a	2.50705	1.32599	1.41e-05	0.000148762	up	yes
ENSDARG00000005210	coro2a	2.50017	1.32203	4.7e-05	0.000425938	up	yes
ENSDARG00000044902	atp2b4	2.49821	1.32089	1.38e-10	4.05e-09	up	yes
ENSDARG00000038713	tep1	2.48954	1.31588	8.1e-06	9.13e-05	up	yes
ENSDARG00000060830	fam83hb	2.4886	1.31534	4.45e-06	5.31e-05	up	yes
ENSDARG00000092354	si:ch211-284e13.6	2.48794	1.31495	2.07e-05	0.000208529	up	yes
ENSDARG00000045681	irf5	2.48402	1.31267	0.000782867	0.00487404	up	yes
ENSDARG00000059993	trpm4a	2.48192	1.31146	2.83e-05	0.000274106	up	yes
ENSDARG00000056001	fryb	2.47339	1.30649	1.45e-05	0.000152261	up	yes
ENSDARG00000061764	ahnak	2.47073	1.30494	3.46e-11	1.14e-09	up	yes
ENSDARG00000035514	adam28	2.4574	1.29713	3.68e-05	0.000343703	up	yes
ENSDARG00000071014	s100u	2.42838	1.27999	0.000760569	0.00475553	up	yes
ENSDARG00000043094	gnas	2.42103	1.27562	1.36e-06	1.85e-05	up	yes
ENSDARG00000002365	cers5	2.4115	1.26993	0.000752907	0.00472586	up	yes
ENSDARG00000110186	LO018535.1	2.40226	1.26439	0.000748402	0.00470459	up	yes
ENSDARG00000074381	farp1	2.36096	1.23938	0.000270016	0.00195796	up	yes
ENSDARG00000071567	TSTD1	2.35489	1.23566	1.23e-05	0.000132289	up	yes
ENSDARG00000013168	jag1b	2.32886	1.21962	0.00027106	0.00196418	up	yes
ENSDARG00000017748	arhgap29b	2.32159	1.21511	0.000434627	0.00294766	up	yes
ENSDARG00000003169	magi1b	2.32093	1.2147	0.00130478	0.00753335	up	yes
ENSDARG00000040295	apoeb	2.31891	1.21345	0.000359052	0.00250611	up	yes
ENSDARG00000001220	mycbp2	2.28062	1.18943	1.98e-05	0.00020043	up	yes
ENSDARG00000102626	frem2b	2.27676	1.18698	0.00148353	0.00838269	up	yes
ENSDARG00000004658	zgc:101810	2.26786	1.18133	0.000387421	0.00266352	up	yes
ENSDARG00000075296	fam83c	2.26601	1.18016	0.00105156	0.00628041	up	yes
ENSDARG00000009133	myo1eb	2.26418	1.17899	0.00168305	0.00928831	up	yes
ENSDARG00000027154	tpd52l2a	2.25901	1.17569	0.00175454	0.00963486	up	yes
ENSDARG00000016154	zfp36l1a	2.24946	1.16958	6.21e-07	9.13e-06	up	yes
ENSDARG00000061798	arhgap27l	2.24318	1.16555	1.83e-05	0.000186968	up	yes
ENSDARG00000040076	pycard	2.24146	1.16444	2.53e-05	0.000248504	up	yes
ENSDARG00000041339	zgc:92380	2.23905	1.16289	1.43e-05	0.000150506	up	yes
ENSDARG00000099411	zgc:158343	2.22197	1.15184	0.000204369	0.00154802	up	yes
ENSDARG00000112644	CU459056.1	2.21482	1.14719	4.76e-05	0.000430146	up	yes
ENSDARG00000004196	tnfsf10l	2.19708	1.13559	3.39e-06	4.16e-05	up	yes
ENSDARG00000032765	net1	2.16659	1.11543	0.000117193	0.000959083	up	yes
ENSDARG00000029072	klf6a	2.15128	1.1052	1.36e-05	0.000144346	up	yes
ENSDARG00000099624	chmp1b	2.13362	1.0933	1.61e-06	2.14e-05	up	yes
ENSDARG00000014047	cldn7b	2.12795	1.08947	0.000998658	0.00602254	up	yes
ENSDARG00000069603	taok1a	2.10926	1.07673	3.02e-06	3.75e-05	up	yes
ENSDARG00000089936	selenow2b	2.09293	1.06552	0.000218639	0.0016396	up	yes
ENSDARG00000103846	hspa5	2.07498	1.0531	0.000676166	0.00432444	up	yes
ENSDARG00000070787	jupa	2.05453	1.03881	0.00015462	0.00121306	up	yes
ENSDARG00000020252	btbd10b	2.03601	1.02575	2.37e-05	0.000234934	up	yes
ENSDARG00000042021	mapk12a	2.01977	1.01419	0.000148973	0.00117313	up	yes
